# Supplementary material for: Transcriptomic and genomic evidence for Streptococcus agalactiae adaptation to the bovine environment
Source: BMC Genomics. 2013 Dec 27;14:920. doi: 10.1186/1471-2164-14-920 (PMC3890567; doi:10.1186/1471-2164-14-920)
Supplement: Additional file 1 — Strain information. [file 1471-2164-14-920-S1.xlsx]

## Sheet: S. agalactiae
Strain	Accession	RNAseq	Lactose fermentation	Lac.2 gene content	ST	Source species	Tissue
FSL S3-501	ALQE01000000		yes - yellow	lacABCDFEGX	554	bovine	mastitis, quarter milk sample
LMG 14609	ALRV01000000		yes - yellow	lacABCDFEGX		bovine	na
FSL S3-105	ANCN01000000		yes - yellow	lacABCDFEGX		bovine	mastitis, quarter milk sample
LMG 14838	ALRW01000000		yes - yellow	lacABCDFEGX & lacRABCDTFEGX	new	bovine	mastitis
FSL S3-442	ANCT01000000		yes - yellow	lacFEG determined via PCR	12	human	na
MRI Z1-025	ANEO01000000		yes - yellow	lacRABCDFEGX	1	bovine	milk, bulk tank
FSL S3-603	ALQF01000000		yes - yellow	lacRABCDFEGX	61	bovine	mastitis, quarter milk sample
LDS 628	ALSH01000000		yes - yellow	lacRABCDFEGX	61	bovine	quarter status unknown
LDS 623	ANEX01000000		yes - yellow	lacRABCDFEGX	61	bovine	subclinical case
FSL S3-586	ANCM01000000	RNAseq	yes - yellow	lacRABCDFEGX	67	bovine	mastitis, quarter milk sample
FSL S3-026	AEXT01000000		yes - yellow	lacRABCDFEGX	67	bovine	mastitis, quarter milk sample
MRI Z1-022	ANEM01000000		yes - yellow	lacRABCDFEGX	121	bovine	milk, bulk tank
FSL C1-494	ALQD01000000		yes - yellow	lacRABCDFEGX	298	bovine	mastitis, quarter milk sample
FSL S3-170	ALQG01000000		yes - yellow	lacRABCDFEGX	298	bovine	mastitis, quarter milk sample
MRI Z1-215	ANET01000000		yes - yellow	lacRABCDFEGX	589	bovine	milk, individual
MRI Z1-219	ANEV01000000		yes - yellow	lacRABCDFEGX	590	bovine	milk, individual
MRI Z1-213	ALSD01000000		yes - yellow	lacRABCDFEGX	591	bovine	milk, individual
MRI Z1-214	ALSE01000000		yes - yellow	lacRABCDFEGX	591	bovine	milk, individual
MRI Z1-216	ALSF01000000		yes - yellow	lacRABCDFEGX	591	bovine	milk, individual
FSL C1-487	ANCK01000000		yes - yellow	lacRABCDFEGX	591	bovine	mastitis, quarter milk sample
MRI Z1-217	ANEU01000000		yes - yellow	lacRABCDFEGX	591	bovine	milk, individual
FSL S3-277	ALQC01000000		yes - yellow	lacRABCDFEGX		bovine	mastitis, quarter milk sample
MRI Z1-039	ALSA01000000		yes - yellow	lacRABCDFEGX		bovine	milk, bulk tank
LDS 617	ALSG01000000		yes - yellow	lacRABCDFEGX		bovine	clinical case
FSL S3-251	ANCO01000000		yes - yellow	lacRABCDFEGX		bovine	mastitis, quarter milk sample
MRI Z1-049	ANER01000000		yes - yellow	lacRABCDFEGX		bovine	milk, bulk tank
LDS 610	ANEW01000000		yes - yellow	lacRABCDFEGX		bovine	subclinical case
BSU451	ANED01000000		yes - yellow	lacRABCDFEGX	103	human	respiratory tract
ATCC 13813	AEQQ01000000			lacRABCDFEGX		human	oral
MRI Z1-211	ALSB01000000		yes - yellow	lacRABCDTFEGX	1	bovine	milk, individual
MRI Z1-212	ALSC01000000		yes - yellow	lacRABCDTFEGX	1	bovine	milk, individual
MRI Z1-012	ALRX01000000		yes - yellow	lacRABCDTFEGX	2	bovine	milk, bulk tank
LMG 14608	ALRU01000000		yes - yellow	lacRABCDTFEGX	7	bovine	na
MRI Z1-024	ALRY01000000		yes - yellow	lacRABCDTFEGX	23	bovine	milk, bulk tank
MRI Z1-048	ANEQ01000000		yes - yellow	lacRABCDTFEGX	26	bovine	milk, bulk tank
MRI Z1-035	ANEP01000000		yes - yellow	lacRABCDTFEGX	88	bovine	milk, bulk tank
MRI Z1-023	ANEN01000000		yes - yellow	lacRABCDTFEGX	103	bovine	milk, bulk tank
MRI Z1-038	ALRZ01000000		yes - yellow	lacRABCDTFEGX	296	bovine	milk, bulk tank
MRI Z1-209	ANES01000000		yes - yellow	lacRABCDTFEGX		bovine	milk, individual
LMG 15081	ANDS01000000		yes - yellow	lacRABCDTFEGX	25	human	na
FSL F2-343	ALQI01000000		yes - yellow	lacRABCDTFEGX	88	human	blood
CCUG 44110	ANDK01000000		yes - yellow	lacRABCDTFEGX	88	human	vagina
BSU260	ANEC01000000		yes - yellow	lacRABCDTFEGX	88	human	respiratory tract
BSU108	ALRK01000000		yes - yellow	lacRABCDTFEGX		human	vagina
NEM316	NC_004368	RNAseq	yes - yellow	lacRABCDTFEGX	23	unknown
FSL S3-023	ANCP01000000		orange		1	human	blood
FSL S3-001	ANCX01000000		orange		1	human	blood
CCUG 30636	ANDD01000000		orange		1	human	cervix
CCUG 37740	ANDG01000000		orange		1	human	joint
CCUG 44077	ALQU01000000		orange		1	human	vagina
CCUG 44140	ANDL01000000		orange		1	human	vagina
CCUG 49100	ANDR01000000		orange		1	human	synovial fluid
BSU252	ANDX01000000		orange		1	human	respiratory tract of CF patient
LMG 15092	ALQY01000000		orange		2	human	vagina
BSU133	ANEE01000000		orange		6	human	vagina
STIR-CD-21	ALRO01000000		orange		7	bull frog	na
BSU178	ALRG01000000		orange		7	human	respiratory tract
STIR-CD-22	ALRP01000000		orange		7	tilapia	na
STIR-CD-23	ALRQ01000000		orange		7	tilapia	na
STIR-CD-24	ALRR01000000		orange		7	tilapia	na
STIR-CD-27	ALRS01000000		orange		7	tilapia	na
FSL S3-014	ANCR01000000		orange		8	human	blood
FSL S3-137	ANCU01000000		orange		8	human	joint
LMG 15090	ANDW01000000		orange		8	human	UTI
BSU454	ANDY01000000		orange		8	human	respiratory tract
CCUG 39096 A	ALQT01000000		orange		9	human	urine
BSU450	ALRC01000000		orange		10	human	respiratory tract
MRI Z1-198	ANEG01000000		orange		12	bottlenose dolphin	na
CCUG 29376	ANDB01000000		orange		12	human	blood
BSU248	ANDZ01000000		orange		12	human	respiratory tract of CF patient
CCUG 17336	ANCZ01000000		orange		17	human	blood
CCUG 37736	ANDE01000000		orange		17	human	blood
CCUG 44186	ANDM01000000		orange		17	human	cervix
CCUG 49086	ANDQ01000000		orange		17	human	blood
CCUG 49087	ALQV01000000		orange		17	human	blood
LMG 15085	ALQW01000000		orange		17	human	na
LMG 15094	ALRA01000000		orange		17	human	UTI
LMG 15095	ALRB01000000		orange		17	human	respiratory tract
BSU96	ALRH01000000		orange		17	human	vagina
CCUG 37738	ALQP01000000	RNAseq	orange		19	human	blood
FSL S3-337	ALQH01000000		orange		19	human	blood
FSL S3-003	ALQJ01000000		orange		19	human	blood
CCUG 19094	ALQK01000000		orange		19	human	blood
CCUG 24810	ALQL01000000		orange		19	human	ear
CCUG 37430	ALQN01000000		orange		19	human	urine
CCUG 37737	ALQO01000000		orange		19	human	blood
CCUG 37741	ALQQ01000000		orange		19	human	blood
CCUG 37742	ALQR01000000		orange		19	human	blood
CCUG 44104	ANDJ01000000		orange		19	human	vagina
CCUG 45061	ANDN01000000		orange		19	human	blood
LMG 15084	ANDU01000000		orange		19	human	throat
LMG 15089	ANDV01000000		orange		19	human	UTI
BSU447	ANEA01000000		orange		19	human	respiratory tract
FSL S3-268	ANCV01000000		orange		22	human	blood
FSL S3-005	ANCW01000000		orange		22	human	blood
BSU442	ALRD01000000		orange		22	human	respiratory tract
MRI Z1-199	ANEH01000000		orange		23	grey seal	na
FSL S3-090	ANCQ01000000		orange		23	human	blood
CCUG 37739	ANDF01000000		orange		23	human	blood
CCUG 38383	ALQS01000000		orange		23	human	na
CCUG 44074	ANDI01000000		orange		23	human	vagina
BSU253	ANEB01000000		orange		23	human	respiratory tract
BSU188	ALRF01000000		orange		23	human	vagina of pregnant patient
CCUG 25532	ALQM01000000		orange		26	human	na
BSU247	ALRE01000000		orange		26	human	respiratory tract
CCUG 91	ANCY01000000		orange		28	human	cerebrospinal fluid
BSU165	ALRI01000000		orange		28	human	vagina of non pregnant patient
FSL S3-102	ANCS01000000		orange		31	human	blood
BSU174	ANEF01000000		orange		41	human	vagina
LMG 15093	ALQZ01000000		orange		110	human	vagina
BSU92	ALRJ01000000		orange		196	human	vagina
STIR-CD-13	ALRN01000000		orange		260	tilapia	na
STIR-CD-25	ANEK01000000		orange		283	tilapia	na
STIR-CD-14	ANEJ01000000		orange		491	tilapia	na
STIR-CD-26	ANEL01000000		orange		500	tilapia	na
STIR-CD-28	ALRT01000000		orange		500	tilapia	na
CCUG 49072	ANDP01000000		orange		524	human	blood
CCUG 47293	ANDO01000000		orange		new	human	vulva, abscess
CCUG 44050	ANDH01000000		orange			human	vagina
LMG 15091	ALQX01000000		orange			human	UTI
BSU167	ALRL01000000		orange			human	vagina
STIR-CD-07	ANEI01000000		no - red		260	tilapia	na
STIR-CD-09	ALRM01000000		no - red		260	tilapia	na
CCUG 28551	ANDA01000000		no - red			human	blood
str. Gottschalk 2864	ANFA01000000				1	human	na
GB00012	ALSN01000000				1	human	pregnant woman
GB00013	ALSO01000000				1	human	pregnant woman
GB00020	ALSQ01000000				1	human	pregnant woman
GB00083	ALSS01000000				1	human	pregnant woman
GB00084	ALST01000000				1	human	pregnant woman
GB00241	ALTE01000000				1	human	pregnant woman
GB00874	ALUC01000000				1	human	college student
GB00924	ALUR01000000				1	human	na
GB00959	ALUX01000000				1	human	college student
GB00082	ALSR01000000				2	human	pregnant woman
GB00279	ALTI01000000				2	human	pregnant woman
GB00679	ALTY01000000				2	human	pregnant woman
ZQ0910	AKAP01000000				7	tilapia	meningoencephalitis
str. Gottschalk 999B	ANFD01000000				8	human	na
GB00219	ALTC01000000				8	human	pregnant woman
GB00535	ALTK01000000				8	human	pregnant woman
GB00651	ALTU01000000				8	human	pregnant woman
GB00893	ALUH01000000				8	human	college student
GB00914	ALUO01000000				8	human	college student
GB00202	ALTA01000000				10	human	pregnant woman
GB00264	ALTH01000000				10	human	pregnant woman
GB00864	ALTZ01000000				10	human	college student
str. Gottschalk 998A	ANFC01000000				12	human	na
GB00003	ALSM01000000				12	human	pregnant woman
GB00555	ALTN01000000				12	human	pregnant woman
GB00653	ALTV01000000				12	human	pregnant woman
GB00897	ALUI01000000				12	human	college student
GB00909	ALUM01000000				12	human	college student
GB00947	ALUV01000000				12	human	college student
GB00112	AKXO01000000				17	human	pregnant woman
GB00097	ALSV01000000				17	human	pregnant woman
GB00115	ALSX01000000				17	human	pregnant woman
GB00557	ALTO01000000				17	human	pregnant woman
GB00654	ALTW01000000				17	human	pregnant woman
GB00891	ALUG01000000				17	human	college student
str. Gottschalk 1003A	ALSI01000000				19	human	na
GB00092	ALSU01000000				19	human	pregnant woman
GB00206	ALTB01000000				19	human	pregnant woman
GB00561	ALTP01000000				19	human	pregnant woman
GB00663	ALTX01000000				19	human	pregnant woman
GB00865	ALUA01000000				19	human	college student
GB00884	ALUD01000000				19	human	college student
GB00904	ALUL01000000				19	human	college student
GB00923	ALUQ01000000				19	human	college student
GB00929	ALUS01000000				19	human	college student
GB00984	ALUZ01000000				19	human	college student
GB00174	ALSY01000000				22	human	pregnant woman
GB00975	ALUY01000000				22	human	college student
str. Gottschalk 1002A	ANEY01000000				23	human	na
str. Gottschalk 31825	ANFB01000000				23	human	na
GB00002	ALSL01000000				23	human	pregnant woman
GB00190	ALSZ01000000				23	human	pregnant woman
GB00245	ALTF01000000				23	human	pregnant woman
GB00867	ALUB01000000				23	human	college student
GB00887	ALUE01000000				23	human	college student
GB00932	ALUT01000000				23	human	college student
GB00986	ALVA01000000				23	human	college student
GB00247	ALTG01000000				24	human	pregnant woman
GB00601	ALTR01000000				24	human	pregnant woman
GB00640	ALTT01000000				26	human	pregnant woman
GB00226	ALTD01000000				28	human	pregnant woman
GB00899	ALUJ01000000				28	human	college student
GB00111	ALSW01000000				32	human	pregnant woman
GB00543	ALTL01000000				36	human	pregnant woman
GB00888	ALUF01000000				41	human	college student
GB00548	ALTM01000000				88	human	pregnant woman
GB00922	ALUP01000000				88	human	college student
GB00300	ALTJ01000000				130	human	pregnant woman
str. Gottschalk 1005B	ALSJ01000000				288	human	na
GB00018	ALSP01000000				444	human	pregnant woman
GB00588	ALTQ01000000				447	human	pregnant woman
GB00614	ALTS01000000				448	human	pregnant woman
GB00911	ALUN01000000				452	human	college student
GB00933	ALUU01000000				452	human	college student
GB00901	ALUK01000000				459	human	college student
str. Gottschalk 19247	ANFE01000000					human	na
str. Gottschalk 13227	ANEZ01000000					human	na
str. Gottschalk 992B	ALSK01000000					human	na
GB00955	ALUW01000000					human	college student
GB00992	ALVB01000000					human	college student
STIR-CD-17	ALXB01000000					tilapia	heart

## Sheet: Other Streptococcus species
Species	Strain	Accession	Isolation source	Tissue/presentation	Phylogenetic group
S. infantarius subsp. infantarius	ATCC BAA-102	ABJK01	human	baby feces	bovis
S. gordonii	Challis substr CH1	NC_009785	unknown		sanguinis
S. canis	FSL Z3-227	AIDX01	bovine	mastitis	pyogenic
S. dysgalactiae subsp. equisimilis	RE378	AP01114	human	invasive infection	pyogenic
S. dysgalactiae subsp. dysgalactiae	ATCC 27957	AEGO01	bovine	mastitis	pyogenic
S. oralis	Uo5	NC_015291	human	oral cavity	mitis
S. parauberis	NCFD 2020	AEUT01	bovine	mastitis	pyogenic
S. parasanguinis	ATCC 15912	NC_015678	human	oral cavity	mitis
S. urinalis	2285-97	AEUZ02	human	urine	pyogenic
S. uberis	0140J	NC_012004	bovine	mastitis	pyogenic
S. pneumoniae	TCH8431/19A	NC_014251	human	respiratory tract	mitis
S. suis	BM407	NC_012926	human	meningitis
S. mutans	NN2025	NC_013928	human	dental caries	mutans
S. sanguinis	SK36	CP000387	human	dental plaque	sanguinis
S. equi sabsp. zooepidemicus	H70	NC_012470	equine	nasal swab	pyogenic
S. pyogenes	MGAS315	NC_004070	human	toxic shock syndrome	pyogenic
