# Supplementary material for: Transcriptomic and genomic evidence for Streptococcus agalactiae adaptation to the bovine environment
Source: BMC Genomics. 2013 Dec 27;14:920. doi: 10.1186/1471-2164-14-920 (PMC3890567; doi:10.1186/1471-2164-14-920)
Supplement: Additional file 2 — Results of differential expression analysis and GO terms. [file 1471-2164-14-920-S2.xlsx]

## Sheet: bovine FSL S3-586
locus_tag	mcl.cluster	baseMean	baseMeanA	baseMeanB	foldChange	log2FoldChange	pval	padj	partial	gene	product
FSLS3586_00005	2	NA	NA	NA	NA	NA	NA	NA	1	na	ISSag8, transposase
FSLS3586_00010	254	0.899313	1.49886	0	0	neg inf	1	1	0	na	hypothetical protein
FSLS3586_00015	255	26.4301	19.5414	36.7632	1.8813	0.91173	0.64698	1	0	na	DNA internalization-related competence protein ComEC/Rec2
FSLS3586_00020	256	18.0081	24.6576	8.03373	0.325811	-1.61789	0.690529	1	0	na	HAD superfamily hydrolase
FSLS3586_00025	260	45.2816	60.5369	22.3985	0.369997	-1.43442	0.424926	0.876105	0	na	LacI family transcriptional regulator
FSLS3586_00030	267	37.551	57.2292	8.03373	0.140378	-2.83261	0.163385	0.629324	0	na	hypothetical protein
FSLS3586_00035	3	NA	NA	NA	NA	NA	NA	NA	1	na	IS256 family transposase
FSLS3586_00040	5	NA	NA	NA	NA	NA	NA	NA	1	na	IS5 family transposase orfB
FSLS3586_00045	1606	0.818713	1.36452	0	0	neg inf	1	1	0	na	membrane protein
FSLS3586_00050	11	16.8933	5.91701	33.3577	5.6376	2.49508	0.240466	0.704223	0	na	conjugative transposon protein
FSLS3586_00055	24	4.10526	1.48628	8.03373	5.40528	2.43437	0.771031	1	1	na	group II intron reverse transcriptase/maturase
FSLS3586_00060	5	NA	NA	NA	NA	NA	NA	NA	1	na	IS5 family transposase orfB
FSLS3586_00065	1729	0.549305	0.915509	0	0	neg inf	1	1	0	na	surface protein Spb1
FSLS3586_00070	1730	195.146	186.631	207.917	1.11405	0.155818	0.913719	1	0	na	PI-2b ancillary protein 1
FSLS3586_00075	1733	33.2353	41.595	20.6957	0.497553	-1.00708	0.768623	1	0	na	PI-2b ancillary protein 1
FSLS3586_00080	1734	12.3725	20.6208	0	0	neg inf	0.473129	0.913147	0	na	signal peptidase I
FSLS3586_00085	1735	4.73626	7.89377	0	0	neg inf	1	1	0	na	hypothetical protein
FSLS3586_00090	2	NA	NA	NA	NA	NA	NA	NA	1	na	ISSag8, transposase
FSLS3586_00095	58	61.3649	84.2571	27.0267	0.320765	-1.64041	0.326103	0.793236	0	na	hypothetical protein
FSLS3586_00100	59	15.6493	20.7264	8.03373	0.387609	-1.36733	0.821757	1	0	na	hypothetical protein
FSLS3586_00105	60	0.750765	1.25128	0	0	neg inf	1	1	0	na	hypothetical protein
FSLS3586_00110	61	354.732	8.53997	874.02	102.345	6.67729	0.0477631	0.365506	0	na	hypothetical protein
FSLS3586_00115	9	4.84851	2.72502	8.03373	2.94814	1.5598	0.879386	1	1	na	cell wall surface anchor family protein
FSLS3586_00120	166	NA	NA	NA	NA	NA	NA	NA	1	na	hypothetical protein
FSLS3586_00125	47	64.154	28.3611	117.843	4.1551	2.05488	0.117394	0.548822	0	na	hypothetical protein
FSLS3586_00130	1945	NA	NA	NA	NA	NA	NA	NA	0	na	hypothetical protein
FSLS3586_00135	62	0.662646	1.10441	0	0	neg inf	1	1	0	na	hypothetical protein
FSLS3586_00140	63	3.23282	5.38804	0	0	neg inf	1	1	0	na	hypothetical protein
FSLS3586_00145	35	9.23306	5.81194	14.3647	2.47159	1.30544	0.699013	1	0	na	hypothetical protein
FSLS3586_00150	1946	1.27249	2.12082	0	0	neg inf	1	1	0	na	hypothetical protein
FSLS3586_00155	270	3.21757	5.36261	0	0	neg inf	1	1	0	na	hypothetical protein
FSLS3586_00160	207	5.19374	3.30042	8.03373	2.43416	1.28342	0.924635	1	0	na	hypothetical protein
FSLS3586_00165	167	1.17921	1.96535	0	0	neg inf	1	1	0	na	hypothetical protein
FSLS3586_00170	168	10.7363	12.538	8.03373	0.640749	-0.642168	1	1	0	na	hypothetical protein
FSLS3586_00175	64	8.81843	6.25605	12.662	2.02396	1.01718	0.668665	1	0	na	hypothetical protein
FSLS3586_00180	1947	0.637454	1.06242	0	0	neg inf	1	1	0	na	hypothetical protein
FSLS3586_00185	65	8.59011	4.74036	14.3647	3.0303	1.59946	0.643914	1	0	na	hypothetical protein
FSLS3586_00190	66	0.649994	1.08332	0	0	neg inf	1	1	0	na	hypothetical protein
FSLS3586_00195	67	3.27817	1.24295	6.331	5.09351	2.34866	0.648141	1	0	na	hypothetical protein
FSLS3586_00200	68	0.778454	1.29742	0	0	neg inf	1	1	0	na	hypothetical protein
FSLS3586_00205	69	2.60491	4.34152	0	0	neg inf	1	1	0	na	hypothetical protein
FSLS3586_00210	70	1.3704	2.28401	0	0	neg inf	1	1	0	na	hypothetical protein
FSLS3586_00215	71	22.4975	23.6987	20.6957	0.873285	-0.195475	1	1	0	na	hypothetical protein
FSLS3586_00220	72	1.50669	2.51116	0	0	neg inf	1	1	0	na	hypothetical protein
FSLS3586_00225	12	25775.9	54.9402	64357.3	1171.41	10.194	0.00057084	0.0209313	0	na	hypothetical protein
FSLS3586_00230	28	16.7646	9.92313	27.0267	2.72361	1.44552	0.461154	0.903922	0	na	hypothetical protein
FSLS3586_00235	10	25.7271	12.1988	46.0197	3.77249	1.91552	0.289226	0.757831	0	na	hypothetical protein
FSLS3586_00240	73	10.7179	2.93085	22.3985	7.64232	2.93401	0.384951	0.848464	0	na	hypothetical protein
FSLS3586_00245	48	6.51768	10.8628	0	0	neg inf	0.910071	1	0	na	hypothetical protein
FSLS3586_00250	170	163.68	10.3345	393.699	38.0954	5.25154	0.000828936	0.0275621	0	na	Extracellular protein
FSLS3586_00255	9	75.8555	26.7603	149.498	5.58658	2.48196	0.0544734	0.388064	1	na	putative cell surface protein
FSLS3586_00260	2	NA	NA	NA	NA	NA	NA	NA	1	na	ISSag8, transposase
FSLS3586_00265	272	323.382	397.274	212.545	0.53501	-0.902362	0.317632	0.783771	0	na	bifunctional ATP-dependent DNA helicase/DNA polymerase III subunit epsilon
FSLS3586_00270	74	804.273	545.781	1192.01	2.18404	1.127	0.21168	0.680869	0	na	aspartate aminotransferase
FSLS3586_00275	276	2329.88	759.548	4685.38	6.16864	2.62495	0.156353	0.618509	0	asnC	asparaginyl-tRNA ligase
FSLS3586_00280	279	146.362	23.6771	330.389	13.9539	3.8026	0.00888728	0.151602	0	na	hypothetical protein
FSLS3586_00285	280	191.899	70.6677	373.746	5.28878	2.40294	0.0394562	0.336644	0	na	hypothetical protein
FSLS3586_00290	281	52.613	62.3643	37.986	0.609098	-0.715253	0.906194	1	0	na	OsmC/Ohr family protein
FSLS3586_00295	282	192.571	242.389	117.843	0.486175	-1.04045	0.354726	0.823446	0	na	glmZ(sRNA)-inactivating NTPase
FSLS3586_00300	283	272.71	334.563	179.931	0.537807	-0.894838	0.40613	0.856643	0	na	hypothetical protein
FSLS3586_00305	284	229.426	290.018	138.539	0.477691	-1.06585	0.32054	0.786258	0	na	cytoplasmic protein
FSLS3586_00310	18	60.2877	90.903	14.3647	0.158023	-2.6618	0.0964009	0.503266	0	na	bacteriophage 370.1 integrase
FSLS3586_00315	1607	59.0571	40.1544	87.4112	2.17688	1.12226	0.309387	0.776761	0	na	hypothetical protein
FSLS3586_00320	1608	59.8537	49.6034	75.2291	1.51661	0.600851	0.710506	1	0	na	hypothetical protein
FSLS3586_00325	15	46.8586	47.4179	46.0197	0.970514	-0.0431785	0.919014	1	0	na	XRE family transcriptional regulator
FSLS3586_00330	1948	13.3264	22.2107	0	0	neg inf	0.426583	0.876105	0	na	XRE family transcriptional regulator
FSLS3586_00335	1738	82.8149	88.1921	74.7492	0.847572	-0.238592	1	1	0	na	prophage LambdaSa1, antirepressor
FSLS3586_00340	1949	13.1396	16.5435	8.03373	0.485612	-1.04212	0.984419	1	0	na	hypothetical protein
FSLS3586_00345	1950	3.40612	5.67687	0	0	neg inf	1	1	0	na	hypothetical protein
FSLS3586_00350	1951	1.67286	2.78809	0	0	neg inf	1	1	0	na	phage protein
FSLS3586_00355	1609	2.46124	4.10207	0	0	neg inf	1	1	1	na	hypothetical protein
FSLS3586_00360	1739	208.217	269.601	116.141	0.430787	-1.21495	0.268787	0.737161	1	na	hypothetical protein
FSLS3586_00365	1740	26.8948	4.56843	60.3844	13.2178	3.72441	0.0965715	0.503266	0	na	prophage LambdaSa03, HNH endonuclease
FSLS3586_00370	1741	5.93432	4.53472	8.03373	1.77161	0.825059	1	1	0	na	hypothetical protein
FSLS3586_00375	1742	353.684	32.2623	835.817	25.9069	4.69526	0.00514701	0.107754	0	na	hypothetical protein
FSLS3586_00380	1743	28.2519	21.7626	37.986	1.74547	0.803617	0.526983	0.957035	0	na	hypothetical protein
FSLS3586_00385	1744	329.68	272.884	414.874	1.52033	0.604386	0.471144	0.912817	0	na	phage terminase
FSLS3586_00390	1745	20.873	6.05892	43.0942	7.11252	2.83036	0.213884	0.680869	0	na	phage protein
FSLS3586_00395	1746	47.77	11.766	101.776	8.64997	3.1127	0.0504133	0.376148	0	na	prophage LambdaSa1, structural protein
FSLS3586_00400	1747	6.61513	1.44873	14.3647	9.91538	3.30967	0.434274	0.887231	0	na	hypothetical protein
FSLS3586_00405	1748	178.412	3.71165	440.461	118.67	6.89081	0.00313583	0.0746327	0	na	hypothetical protein
FSLS3586_00410	1749	9.45992	1.96938	20.6957	10.5088	3.39352	0.298427	0.770081	0	na	hypothetical protein
FSLS3586_00415	1750	0.405638	0.676064	0	0	neg inf	1	1	0	na	phage protein
FSLS3586_00420	1751	1.04562	1.7427	0	0	neg inf	1	1	0	na	hypothetical protein
FSLS3586_00425	1752	7.01432	7.46987	6.331	0.847537	-0.238651	1	1	0	na	prophage LambdaSa1, structural protein
FSLS3586_00430	1753	NA	NA	NA	NA	NA	NA	NA	1	na	hypothetical protein
FSLS3586_00435	285	4.61602	7.69337	0	0	neg inf	1	1	0	na	hypothetical protein
FSLS3586_00440	286	728.48	207.962	1509.26	7.25738	2.85945	0.0108129	0.168798	0	na	chromosome segregation ATPase
FSLS3586_00445	146	61.9854	30.4226	109.33	3.5937	1.84547	0.290049	0.757958	0	na	hypothetical protein
FSLS3586_00450	1754	294.037	176.772	469.934	2.65841	1.41057	0.228485	0.693691	0	na	alcohol dehydrogenase
FSLS3586_00455	1755	222.687	110.454	391.036	3.54026	1.82385	0.106237	0.523315	0	na	putative ABC transporter membrane-spanning subunit
FSLS3586_00460	1	196.229	153.36	260.531	1.69881	0.764527	0.357563	0.824948	0	na	ABC transporter
FSLS3586_00465	1756	119.101	87.3096	166.789	1.91031	0.933808	0.344399	0.815377	0	na	hypothetical protein
FSLS3586_00470	1	197.206	160.346	252.497	1.5747	0.655079	0.41596	0.870243	0	na	ABC transporter ATP-binding protein
FSLS3586_00475	1757	12.3032	12.0641	12.662	1.04956	0.0697896	0.948047	1	0	na	hypothetical protein
FSLS3586_00480	1758	247.187	229.53	273.673	1.19232	0.253767	0.653544	1	0	na	hypothetical protein
FSLS3586_00485	1759	271.706	229.644	334.8	1.45791	0.543902	0.475577	0.913523	0	na	Putative choline kinase involved in LPS biosynthesis
FSLS3586_00490	1760	625.35	371.721	1005.79	2.70578	1.43604	0.0993269	0.506948	0	na	Beta-lactamase
FSLS3586_00495	1761	3810.62	263.016	9132.01	34.7204	5.11771	0.179958	0.65322	0	na	putative signal protein
FSLS3586_00500	1762	103.466	172.444	0	0	-1000	0.000541631	0.0209313	0	na	hypothetical protein
FSLS3586_00505	7	NA	NA	NA	NA	NA	NA	NA	1	na	IS3 family transposase OrfA
FSLS3586_00510	9	30.7232	12.8994	57.4589	4.45439	2.15523	0.234956	0.701854	1	na	hypothetical protein
FSLS3586_00515	145	128.101	15.626	296.814	18.9949	4.24754	0.117726	0.548822	0	na	hypothetical protein
FSLS3586_00520	25	59.4458	39.3471	89.5939	2.27701	1.18714	0.416069	0.870243	1	na	hypothetical protein
FSLS3586_00525	7	NA	NA	NA	NA	NA	NA	NA	0	na	IS3 family transposase OrfA
FSLS3586_00530	1610	3.68619	1.92299	6.331	3.29226	1.71908	0.717848	1	0	na	hypothetical protein
FSLS3586_00535	1952	0.733232	1.22205	0	0	neg inf	1	1	0	na	hypothetical protein
FSLS3586_00540	1953	9.71176	2.38912	20.6957	8.6625	3.11478	0.323179	0.789627	0	na	hypothetical protein
FSLS3586_00545	1611	30.2302	28.1451	33.3577	1.1852	0.245135	0.812659	1	0	na	putative MOB protein
FSLS3586_00550	1954	24.5802	13.3728	41.3915	3.09521	1.63004	0.350874	0.820093	0	na	hypothetical protein
FSLS3586_00555	1955	115.458	30.7649	242.498	7.8823	2.97862	0.0277185	0.277308	0	na	putative COP protein
FSLS3586_00560	211	117.189	101.501	140.722	1.38641	0.47135	0.698085	1	0	na	hypothetical protein
FSLS3586_00565	5	NA	NA	NA	NA	NA	NA	NA	1	na	transposase
FSLS3586_00570	2	NA	NA	NA	NA	NA	NA	NA	1	na	ISSag8, transposase
FSLS3586_00575	289	2566.47	596.323	5521.68	9.25954	3.21094	0.121564	0.558458	0	rpsT	30S ribosomal protein S20
FSLS3586_00580	290	29.767	41.1703	12.662	0.307552	-1.7011	0.58048	0.98971	0	na	pantothenate kinase
FSLS3586_00585	291	36.579	42.9472	27.0267	0.629301	-0.668178	0.933859	1	0	na	methyltransferase domain-containing protein
FSLS3586_00590	293	105.818	152.991	35.0605	0.229168	-2.12553	0.0872664	0.485847	0	na	cytidine deaminase
FSLS3586_00595	75	1564.49	1734.57	1309.37	0.75487	-0.4057	0.637533	1	0	na	ABC transporter substrate-binding protein
FSLS3586_00600	1	881.309	1214.5	381.517	0.314134	-1.67055	0.0392872	0.336471	0	na	ABC transporter ATP-binding protein
FSLS3586_00605	294	1277.6	860.728	1902.91	2.21081	1.14458	0.213674	0.680869	0	na	ABC transporter permease
FSLS3586_00610	295	1165.88	1026.41	1375.08	1.3397	0.421912	0.634905	1	0	na	nucleoside transport system permease
FSLS3586_00615	212	745.793	608.03	952.438	1.56643	0.647481	0.457936	0.901768	0	na	NADH oxidase
FSLS3586_00620	297	7318.53	1695.29	15753.4	9.29246	3.21606	0.00424138	0.0925773	0	ldh	L-lactate dehydrogenase
FSLS3586_00625	76	1320.37	1212.96	1481.49	1.22138	0.288516	0.729973	1	0	na	DNA gyrase subunit A
FSLS3586_00630	299	252.846	345.934	113.215	0.327274	-1.61143	0.0961949	0.503266	0	na	hypothetical protein
FSLS3586_00635	300	425.287	192.031	775.17	4.03669	2.01317	0.254379	0.718939	0	na	glyoxylase
FSLS3586_00640	301	279.321	419.923	68.4182	0.16293	-2.61767	0.00771476	0.139042	0	na	hypothetical protein
FSLS3586_00645	2	NA	NA	NA	NA	NA	NA	NA	1	na	ISSag8, transposase
FSLS3586_00650	3	NA	NA	NA	NA	NA	NA	NA	1	na	IS256 family transposase
FSLS3586_00655	41	7.24018	12.067	0	0	neg inf	0.837555	1	0	na	lipoprotein
FSLS3586_00660	1763	3.2925	5.4875	0	0	neg inf	1	1	0	na	hypothetical protein
FSLS3586_00665	41	17.6885	25.2602	6.331	0.250631	-1.99636	0.70726	1	0	na	lipoprotein
FSLS3586_00670	302	17.7159	25.3058	6.331	0.250179	-1.99896	0.705467	1	0	na	hypothetical protein
FSLS3586_00675	303	31.5872	47.2895	8.03373	0.169884	-2.55738	0.252248	0.716499	0	na	hypothetical protein
FSLS3586_00680	304	158.506	168.413	143.647	0.852949	-0.229469	0.917312	1	0	na	hypothetical protein
FSLS3586_00685	1764	14.9481	2.67508	33.3577	12.4698	3.64037	0.154995	0.616618	1	na	prophage LambdaSa03, pblA protein, internal deletion
FSLS3586_00690	1765	9.00886	1.21761	20.6957	16.997	4.08721	0.255101	0.719531	1	na	prophage LambdaSa1, minor structural protein
FSLS3586_00695	19	NA	NA	NA	NA	NA	NA	NA	1	na	reverse transcriptase and maturase
FSLS3586_00700	305	61.0024	19.703	122.952	6.24024	2.6416	0.0876717	0.485847	0	na	hypothetical protein
FSLS3586_00705	1	362.115	354.362	373.746	1.0547	0.0768346	0.773164	1	0	na	ABC transporter permease/ATP-binding protein
FSLS3586_00710	1	253.73	313.641	163.863	0.522454	-0.936625	0.403464	0.855489	0	na	ABC transporter permease/ATP-binding protein
FSLS3586_00715	306	135.722	159.168	100.553	0.631741	-0.662596	0.602337	1	0	na	hypothetical protein
FSLS3586_00720	307	193.457	269.19	79.8574	0.296658	-1.75313	0.0796484	0.477679	0	na	hypothetical protein
FSLS3586_00725	308	363.563	418.628	280.964	0.671153	-0.575287	0.556486	0.976875	0	glyA	serine hydroxymethyltransferase
FSLS3586_00730	309	131.013	131.846	129.763	0.984196	-0.0229821	0.987508	1	0	na	Sua5/YciO/YrdC/YwlC family protein
FSLS3586_00735	292	135.109	193.366	47.7225	0.246799	-2.01859	0.0844384	0.480249	0	na	N5-glutamine S-adenosyl-L-methionine-dependent methyltransferase
FSLS3586_00740	310	203.493	271.304	101.776	0.375137	-1.41451	0.192976	0.661524	0	prfA	peptide chain release factor 1
FSLS3586_00745	312	131.21	141.256	116.141	0.822202	-0.282435	0.982281	1	0	na	thymidine kinase
FSLS3586_00750	313	22.9617	20.2517	27.0267	1.33454	0.41634	0.7832	1	0	na	4-oxalocrotonate tautomerase
FSLS3586_00755	314	69.7674	81.0585	52.8307	0.65176	-0.617588	0.687334	1	0	na	ApbE family protein
FSLS3586_00760	77	28.0417	46.7362	0	0	neg inf	0.0982898	0.506021	0	na	hypothetical protein
FSLS3586_00765	77	697.433	111.68	1576.06	14.1124	3.81889	0.0175558	0.215726	0	na	hypothetical protein
FSLS3586_00770	315	26.7837	17.0452	41.3915	2.42834	1.27997	0.432078	0.884289	0	na	formate/nitrate transporter
FSLS3586_00775	2	NA	NA	NA	NA	NA	NA	NA	1	na	ISSag8, transposase
FSLS3586_00780	2	NA	NA	NA	NA	NA	NA	NA	1	na	ISSag8, transposase
FSLS3586_00785	316	99.3843	94.0645	107.364	1.14139	0.190789	0.966923	1	0	na	hypothetical protein
FSLS3586_00790	317	17030.2	4436.52	35920.8	8.09661	3.01732	0.00521879	0.108254	0	na	DNA-directed RNA polymerase subunit beta'
FSLS3586_00795	318	9077.76	3937.93	16787.5	4.26302	2.09188	0.0935834	0.501998	0	rpoB	DNA-directed RNA polymerase subunit beta
FSLS3586_00800	30	1249.9	1208.12	1312.56	1.08645	0.119616	0.809578	1	0	na	hypothetical protein
FSLS3586_00805	319	626.223	685.474	537.346	0.783904	-0.351251	0.759722	1	0	na	tyrosyl-tRNA ligase
FSLS3586_00810	2	NA	NA	NA	NA	NA	NA	NA	1	na	ISSag8, transposase
FSLS3586_00815	3	NA	NA	NA	NA	NA	NA	NA	1	na	IS256 family transposase
FSLS3586_00820	320	467.8	631.304	222.545	0.352516	-1.50424	0.108596	0.529294	0	na	regulatory protein CpsX
FSLS3586_00825	213	69.6336	74.3446	62.5671	0.841583	-0.248823	0.868453	1	0	na	capsular polysaccharide biosynthesis protein CpsB
FSLS3586_00830	2	NA	NA	NA	NA	NA	NA	NA	1	na	ISSag8, transposase
FSLS3586_00835	2	NA	NA	NA	NA	NA	NA	NA	1	na	ISSag8, transposase
FSLS3586_00840	322	395.791	178.093	722.339	4.05596	2.02005	0.256716	0.721548	0	na	hypothetical protein
FSLS3586_00845	323	1824.75	370.372	4006.32	10.817	3.43523	0.00291407	0.0716163	0	na	seryl-tRNA ligase
FSLS3586_00850	326	193.794	193.139	194.775	1.00847	0.012169	1	1	0	na	hypothetical protein
FSLS3586_00855	327	1359.08	858.991	2109.22	2.45546	1.29599	0.118109	0.549474	0	na	acetyl-CoA carboxylase subunit alpha
FSLS3586_00860	328	1516.7	1145.53	2073.46	1.81004	0.856024	0.238634	0.703058	0	na	acetyl-CoA carboxylase subunit beta
FSLS3586_00865	329	2430.97	1985.77	3098.77	1.56049	0.641998	0.326276	0.793236	0	na	acetyl-CoA carboxylase biotin carboxylase subunit
FSLS3586_00870	79	528.142	505.268	562.453	1.11318	0.154684	0.660321	1	0	fabZ	(3R)-hydroxymyristoyl-ACP dehydratase
FSLS3586_00875	330	1962.31	1079.98	3285.81	3.04246	1.60524	0.0851636	0.480249	0	na	acetyl-CoA carboxylase biotin carboxyl carrier protein subunit
FSLS3586_00880	331	2643.39	2297.28	3162.56	1.37666	0.461168	0.442123	0.890151	0	na	3-oxoacyl-(acyl carrier protein) synthase II
FSLS3586_00885	8	1354.65	1256.72	1501.53	1.1948	0.256769	0.624794	1	0	fabG	3-ketoacyl-(acyl-carrier-protein) reductase
FSLS3586_00890	335	1940.53	1871.24	2044.47	1.09257	0.127732	0.766827	1	0	na	ACP S-malonyltransferase
FSLS3586_00895	336	4258.18	1989.4	7661.34	3.85107	1.94526	0.0330334	0.300802	0	na	enoyl-ACP reductase
FSLS3586_00900	337	530.96	655.738	343.794	0.524285	-0.931577	0.340201	0.812244	0	acpP	acyl carrier protein
FSLS3586_00905	338	3803.83	4115.47	3336.38	0.810692	-0.302774	0.820905	1	0	na	3-oxoacyl-(acyl carrier protein) synthase III
FSLS3586_00910	339	954.804	1254.04	505.954	0.40346	-1.3095	0.136174	0.586456	0	na	MarR family transcriptional regulator
FSLS3586_00915	340	1156.8	1137.49	1185.77	1.04245	0.0599734	0.746425	1	0	na	enoyl-CoA hydratase
FSLS3586_00920	341	135.412	136.413	133.911	0.981661	-0.0267033	1	1	0	na	HAD-superfamily hydrolase
FSLS3586_00925	343	170.381	128.154	233.721	1.82375	0.866908	0.485574	0.921815	0	na	aspartate kinase
FSLS3586_00934	80	253.033	228.737	289.477	1.26554	0.339758	0.752814	1	0	na	lipoate-protein ligase A
FSLS3586_00939	29	5863.29	1341.99	12645.2	9.42272	3.23614	0.00425831	0.0925773	0	na	acetoin dehydrogenase, thymine PPi dependent, E3 component, dihydrolipoamide dehydrogenase
FSLS3586_00944	344	645.684	607.707	702.649	1.15623	0.209429	0.782787	1	0	na	branched-chain alpha-keto acid dehydrogenase subunit E2
FSLS3586_00949	345	1265.79	513.733	2393.88	4.65978	2.22026	0.310882	0.777549	0	na	acetoin dehydrogenase, thymine PPi dependent, E1 component subunit beta
FSLS3586_00954	346	1158.06	465.605	2196.75	4.71806	2.23819	0.134043	0.58508	0	na	pyruvate dehydrogenase E1 component subunit alpha
FSLS3586_00959	16	123.956	175.913	46.0197	0.261605	-1.93454	0.120471	0.555902	0	na	ABC transporter ATP-binding protein
FSLS3586_00964	347	196.92	156.638	257.342	1.64291	0.716257	0.484331	0.92023	0	trmE	tRNA modification GTPase TrmE
FSLS3586_00969	350	93.6159	81.6849	111.512	1.36515	0.449062	0.624413	1	0	na	magnesium transporter CorA family protein
FSLS3586_00974	353	218.018	283.667	119.546	0.421432	-1.24663	0.225866	0.691046	0	na	exonuclease RexA
FSLS3586_00979	355	112.979	156.484	47.7225	0.304968	-1.71327	0.171842	0.649723	0	na	ATP-dependent nuclease subunit B
FSLS3586_00994	2	NA	NA	NA	NA	NA	NA	NA	1	na	ISSag8, transposase
FSLS3586_00999	214	279.124	369.762	143.167	0.387188	-1.3689	0.176738	0.65322	0	ipk	4-diphosphocytidyl-2-C-methyl-D-erythritol kinase
FSLS3586_01004	356	218.687	316.916	71.3437	0.225119	-2.15124	0.0442051	0.358482	0	na	adc operon repressor AdcR
FSLS3586_01009	1	474.489	529.979	391.253	0.738242	-0.437834	0.64481	1	0	na	zinc ABC transporter ATP-binding protein
FSLS3586_01014	357	1488.2	533.572	2920.14	5.47282	2.45228	0.0183509	0.221879	0	na	zinc ABC transporter permease
FSLS3586_01019	144	34.4692	47.8721	14.3647	0.300065	-1.73666	0.44005	0.889146	0	na	hypothetical protein
FSLS3586_01024	2	NA	NA	NA	NA	NA	NA	NA	1	na	ISSag8, transposase
FSLS3586_01033	359	20.0699	0.499742	49.4252	98.9014	6.62792	0.0143834	0.195909	1	na	hypothetical protein
FSLS3586_01038	1613	437.387	7.01641	1082.94	154.344	7.27001	1.9842e-06	0.000215419	0	na	prophage LambdaSa04, TP901 family tail tape measure protein
FSLS3586_01043	360	NA	NA	NA	NA	NA	NA	NA	1	na	prophage LambdaSa04, tail protein
FSLS3586_01048	360	44.5113	0.659187	110.29	167.312	7.38639	0.000559964	0.0209313	1	na	prophage LambdaSa04, tail protein
FSLS3586_01053	1766	186.132	5.72278	456.746	79.8119	6.31853	0.000144707	0.00884279	0	na	prophage LambdaSa04, minor structural protein
FSLS3586_01058	361	181.264	2.9646	448.712	151.357	7.24181	1.05825e-05	0.000957083	0	na	prophage LambdaSa04, minor structural protein
FSLS3586_01063	362	165.77	0.340112	413.915	1217	10.2491	5.70755e-11	3.22619e-08	0	na	holin
FSLS3586_01068	363	744.542	4.3714	1854.8	424.304	8.72895	1.89975e-10	8.59067e-08	0	na	amidase/ phage cell wall hydrolase
FSLS3586_01073	147	17.8885	3.35503	39.6887	11.8296	3.56433	0.181085	0.65322	0	na	sigma-70 region 4 type 2
FSLS3586_01078	364	NA	NA	NA	NA	NA	NA	NA	0	na	phage lysin
FSLS3586_01083	18	29.15	8.32707	60.3844	7.25158	2.8583	0.128019	0.576317	0	na	site-specific recombinase
FSLS3586_01088	18	74.3345	13.1936	166.046	12.5853	3.65367	0.025968	0.268746	0	na	site-specific recombinase
FSLS3586_01093	258	145.609	181.323	92.0394	0.5076	-0.978236	0.494945	0.930718	0	na	HAD superfamily hydrolase
FSLS3586_01098	366	97.9645	145.256	27.0267	0.186062	-2.42614	0.0663404	0.430896	0	na	hypothetical protein
FSLS3586_01113	367	686.329	234.322	1364.34	5.82251	2.54164	0.19712	0.668198	0	na	hypothetical protein
FSLS3586_01118	369	6.58728	10.9788	0	0	neg inf	0.90275	1	0	na	hypothetical protein
FSLS3586_01123	370	223.883	98.1857	412.429	4.2005	2.07056	0.0697416	0.444333	0	na	redox-sensing transcriptional repressor Rex
FSLS3586_01128	371	90.8539	129.185	33.3577	0.258217	-1.95334	0.155807	0.618035	0	na	hypothetical protein
FSLS3586_01133	83	497.341	599.385	344.274	0.574378	-0.799928	0.404045	0.855489	0	na	cysteine desulfurase
FSLS3586_01138	84	459.126	399.848	548.042	1.37063	0.454837	0.604867	1	0	na	ribose-phosphate pyrophosphokinase
FSLS3586_01143	373	19.6703	27.428	8.03373	0.292902	-1.77151	0.610732	1	0	na	hypothetical protein
FSLS3586_01148	374	127.991	184.589	43.0942	0.23346	-2.09875	0.0663425	0.430896	0	na	GTP pyrophosphokinase
FSLS3586_01153	376	138.958	195.561	54.0534	0.276402	-1.85516	0.113865	0.545231	0	ppnK	inorganic polyphosphate/ATP-NAD kinase
FSLS3586_01158	85	178.887	229.16	103.479	0.451557	-1.14702	0.311923	0.77843	0	na	pseudouridine synthase
FSLS3586_01163	378	807.876	480.881	1298.37	2.69998	1.43295	0.291316	0.757958	0	eutD	phosphotransacetylase
FSLS3586_01168	334	57.9398	68.9721	41.3915	0.600119	-0.736679	0.765898	1	0	na	oxidoreductase, short chain dehydrogenase/reductase family protein
FSLS3586_01173	171	NA	NA	NA	NA	NA	NA	NA	1	na	hypothetical protein
FSLS3586_01178	3	NA	NA	NA	NA	NA	NA	NA	1	na	IS256 family transposase
FSLS3586_01183	379	82.0436	132.519	6.331	0.0477744	-4.38762	0.00924689	0.154868	0	na	hypothetical protein
FSLS3586_01188	29	933.439	1433.19	183.816	0.128257	-2.96289	0.00029859	0.0135144	0	na	glutathione reductase
FSLS3586_01193	380	256.388	227.022	300.437	1.32338	0.404228	0.674687	1	0	na	hypothetical protein
FSLS3586_01198	381	240.536	302.043	148.276	0.490909	-1.02647	0.317044	0.783771	0	na	chorismate synthase
FSLS3586_01203	382	179.089	222.19	114.438	0.515045	-0.95723	0.449454	0.896133	0	aroB	3-dehydroquinate synthase
FSLS3586_01208	383	601.145	724.831	415.617	0.573399	-0.802389	0.411843	0.864602	0	aroD	3-dehydroquinate dehydratase
FSLS3586_01213	384	1236.17	1154.06	1359.32	1.17786	0.236167	0.672984	1	0	na	methyltransferase
FSLS3586_01218	3	NA	NA	NA	NA	NA	NA	NA	0	na	IS256 family transposase
FSLS3586_01223	7	NA	NA	NA	NA	NA	NA	NA	1	na	IS3 family transposase OrfA
FSLS3586_01228	1767	43.9924	54.1677	28.7295	0.53038	-0.914902	0.692523	1	0	na	YbaK/prolyl-tRNA synthetases associated domain
FSLS3586_01233	385	56.8786	56.4918	57.4589	1.01712	0.0244908	0.999742	1	0	na	methionine--tRNA ligase
FSLS3586_01238	8	191.077	227.237	136.836	0.602175	-0.731746	0.577405	0.98971	0	fabG	3-ketoacyl-(acyl-carrier-protein) reductase
FSLS3586_01243	172	118.722	137.646	90.3367	0.656299	-0.607574	0.82832	1	0	na	hypothetical protein
FSLS3586_01248	386	298.011	391.343	158.012	0.403768	-1.3084	0.159686	0.624655	0	na	Gfo/Idh/MocA family oxidoreductase
FSLS3586_01253	389	18.426	26.4893	6.331	0.239002	-2.0649	0.669332	1	0	na	glyoxylase
FSLS3586_01258	86	29.35	40.4753	12.662	0.312832	-1.67654	0.595076	0.995904	0	na	glyoxalase
FSLS3586_01263	2	NA	NA	NA	NA	NA	NA	NA	1	na	ISSag8, transposase
FSLS3586_01268	2	NA	NA	NA	NA	NA	NA	NA	1	na	ISSag8, transposase
FSLS3586_01273	390	2125.02	117.634	5136.11	43.6616	5.44829	0.0166028	0.20855	0	na	uracil permease
FSLS3586_01278	392	137.619	55.0375	261.491	4.75114	2.24827	0.0545796	0.388064	0	na	amino acid carrier protein
FSLS3586_01283	393	140.574	154.593	119.546	0.773295	-0.370909	0.852264	1	0	na	hypothetical protein
FSLS3586_01288	394	58.721	60.6975	55.7562	0.918592	-0.122504	1	1	0	na	Murein hydrolase regulator LrgA
FSLS3586_01293	395	115.925	112.375	121.249	1.07896	0.109644	0.891787	1	0	na	hypothetical protein
FSLS3586_01298	397	141.262	186.419	73.5264	0.394414	-1.34222	0.212106	0.680869	0	na	hypothetical protein
FSLS3586_01303	2	NA	NA	NA	NA	NA	NA	NA	1	na	ISSag8, transposase
FSLS3586_01310	47	14.7501	11.9215	18.993	1.59318	0.671907	0.666006	1	1	na	hypothetical protein
FSLS3586_01315	62	2.13638	3.56063	0	0	neg inf	1	1	0	na	hypothetical protein
FSLS3586_01320	63	6.64846	11.0808	0	0	neg inf	0.896626	1	0	na	hypothetical protein
FSLS3586_01325	35	16.7672	13.013	22.3985	1.72124	0.783446	0.794742	1	0	na	hypothetical protein
FSLS3586_01330	148	9.5008	5.12303	16.0675	3.13632	1.64907	0.688132	1	0	na	hypothetical protein
FSLS3586_01335	167	6.49803	6.60939	6.331	0.957879	-0.0620844	1	1	0	na	hypothetical protein
FSLS3586_01340	168	34.2233	31.7148	37.986	1.19774	0.260309	0.706071	1	0	na	hypothetical protein
FSLS3586_01345	64	5.99385	9.98976	0	0	neg inf	0.967245	1	0	na	hypothetical protein
FSLS3586_01350	65	6.84771	7.19218	6.331	0.880261	-0.183997	1	1	0	na	hypothetical protein
FSLS3586_01355	66	0.929669	1.54945	0	0	neg inf	1	1	0	na	hypothetical protein
FSLS3586_01360	67	1.86438	3.1073	0	0	neg inf	1	1	0	na	hypothetical protein
FSLS3586_01365	68	1.94995	3.24992	0	0	neg inf	1	1	0	na	hypothetical protein
FSLS3586_01370	69	4.12689	6.87816	0	0	neg inf	1	1	0	na	hypothetical protein
FSLS3586_01375	70	8.14105	5.12709	12.662	2.46963	1.30429	0.605298	1	0	na	hypothetical protein
FSLS3586_01380	398	8.92701	10.6577	6.331	0.594031	-0.75139	1	1	0	na	hypothetical protein
FSLS3586_01385	71	56.9451	53.197	62.5671	1.17614	0.234059	0.964424	1	1	na	hypothetical protein
FSLS3586_01390	72	1.69298	2.82163	0	0	neg inf	1	1	0	na	hypothetical protein
FSLS3586_01405	28	16.6422	22.3812	8.03373	0.358951	-1.47814	0.764558	1	0	na	hypothetical protein
FSLS3586_01410	10	32.5608	26.6737	41.3915	1.55177	0.633917	0.649173	1	0	na	hypothetical protein
FSLS3586_01415	73	20.1085	6.73498	40.1687	5.96418	2.57632	0.445994	0.894758	0	na	hypothetical protein
FSLS3586_01420	48	23.0512	23.4863	22.3985	0.953682	-0.0684204	1	1	0	na	hypothetical protein
FSLS3586_01425	170	110.261	23.2377	240.795	10.3623	3.37327	0.0176872	0.216167	0	na	Extracellular protein
FSLS3586_01430	9	962.055	110.339	2239.63	20.2977	4.34324	0.015506	0.2053	0	na	hypothetical protein
FSLS3586_01435	61	18.5107	11.6982	28.7295	2.45588	1.29624	0.55085	0.972265	0	na	hypothetical protein
FSLS3586_01440	60	2.49673	4.16122	0	0	neg inf	1	1	0	na	hypothetical protein
FSLS3586_01445	59	108.666	99.1421	122.952	1.24015	0.31052	0.772088	1	0	na	hypothetical protein
FSLS3586_01450	58	58.6649	72.1309	38.4659	0.533279	-0.907036	0.549756	0.971851	0	na	hypothetical protein
FSLS3586_01455	149	238.617	80.0401	476.482	5.95304	2.57363	0.0207765	0.237605	1	na	hypothetical protein
FSLS3586_01460	3	NA	NA	NA	NA	NA	NA	NA	1	na	IS256 family transposase
FSLS3586_01465	399	330.705	407.033	216.214	0.531194	-0.912688	0.408092	0.858322	0	na	cardiolipin synthetase
FSLS3586_01470	1614	991.139	1393.01	388.328	0.278768	-1.84286	0.0197126	0.233352	0	na	formate--tetrahydrofolate ligase
FSLS3586_01475	80	94.8891	117.572	60.8644	0.517676	-0.949877	0.425655	0.876105	0	na	lipoate-protein ligase A
FSLS3586_01480	400	80.3716	88.3405	68.4182	0.774482	-0.368696	0.965247	1	0	na	hypothetical protein
FSLS3586_01485	401	86.8636	88.4489	84.4856	0.955192	-0.0661379	1	1	0	na	hypothetical protein
FSLS3586_01490	402	37.9925	43.0328	30.4322	0.707187	-0.499837	0.884738	1	0	na	GcvH family protein
FSLS3586_01495	403	190.872	180.644	206.214	1.14155	0.190996	0.868957	1	0	na	luciferase
FSLS3586_01500	404	225.062	241.033	201.106	0.834353	-0.261271	0.864404	1	0	na	FAD/FMN-binding oxidoreductase
FSLS3586_01505	405	116.856	131.946	94.2221	0.714096	-0.48581	0.737486	1	0	na	hypothetical protein
FSLS3586_01510	406	30.3455	46.3552	6.331	0.136576	-2.87223	0.275942	0.747173	0	na	phosphopantothenate--cysteine ligase
FSLS3586_01515	407	29.0231	35.7098	18.993	0.53187	-0.910855	0.932904	1	0	na	phosphopantothenoylcysteine decarboxylase
FSLS3586_01520	408	407.064	152.229	789.317	5.18506	2.37436	0.0309991	0.299526	0	na	hypothetical protein
FSLS3586_01525	87	612.48	425.778	892.533	2.09624	1.06781	0.276441	0.747173	0	na	phosphoglucomutase
FSLS3586_01530	1768	2.05575	3.42624	0	0	neg inf	1	1	1	na	hypothetical protein
FSLS3586_01535	1769	23.4811	29.5587	14.3647	0.485973	-1.04105	0.835666	1	0	na	hypothetical protein
FSLS3586_01540	1956	11.6331	14.0327	8.03373	0.572499	-0.804654	1	1	0	na	hypothetical protein
FSLS3586_01545	1770	5.72698	9.54497	0	0	neg inf	0.99829	1	0	na	phage protein
FSLS3586_01550	410	117.42	156.579	58.6817	0.374774	-1.41591	0.311377	0.777926	0	na	phage DNA replication protein
FSLS3586_01555	1615	94.3238	128.477	43.0942	0.335424	-1.57594	0.21605	0.680869	0	na	hypothetical protein
FSLS3586_01560	1957	36.5555	52.4845	12.662	0.241252	-2.05139	0.388969	0.849206	0	na	DNA-binding phage protein
FSLS3586_01565	1958	10.3667	17.2779	0	0	neg inf	0.589281	0.99304	0	na	hypothetical protein
FSLS3586_01570	1959	568.642	225.63	1083.16	4.8006	2.26321	0.136781	0.587949	0	na	hypothetical protein
FSLS3586_01575	1960	26.3573	34.3524	14.3647	0.418158	-1.25788	0.70861	1	0	na	hypothetical protein
FSLS3586_01580	1961	152.937	207.013	71.8237	0.346953	-1.52719	0.156747	0.618509	0	na	phage protein
FSLS3586_01585	1962	309.992	456.109	90.8166	0.199112	-2.32835	0.0136367	0.189156	0	na	hypothetical protein
FSLS3586_01590	1963	44.8771	55.6422	28.7295	0.516325	-0.953647	0.667623	1	0	na	phage family protein
FSLS3586_01595	1737	55.7405	82.1892	16.0675	0.195494	-2.35481	0.125241	0.568614	0	na	hypothetical protein
FSLS3586_01600	1608	77.0499	79.7189	73.0464	0.9163	-0.126109	1	1	0	na	hypothetical protein
FSLS3586_01605	1771	238.888	301.887	144.39	0.478293	-1.06403	0.376649	0.844172	0	na	hypothetical protein
FSLS3586_01610	49	577.989	560.112	604.804	1.07979	0.110754	0.755691	1	0	na	DNA integration/recombination/inversion protein
FSLS3586_01615	412	363.931	330.289	414.394	1.25464	0.327277	0.630651	1	0	trmB	tRNA (guanine-N(7)-)-methyltransferase
FSLS3586_01620	413	307.062	336.948	262.233	0.778261	-0.361673	0.885518	1	0	na	hypothetical protein
FSLS3586_01625	414	97.4216	138.996	35.0605	0.252241	-1.98712	0.12072	0.555902	0	na	ABC transporter permease
FSLS3586_01630	1	61.1789	97.7442	6.331	0.0647711	-3.94851	0.0327584	0.300802	0	na	ABC transporter ATP-binding protein
FSLS3586_01635	415	143.942	218.8	31.655	0.144675	-2.78911	0.066142	0.430896	0	na	hypothetical protein
FSLS3586_01640	416	69.8228	94.1329	33.3577	0.354369	-1.49668	0.356481	0.824948	0	na	HIT family protein
FSLS3586_01645	417	33.6438	50.7172	8.03373	0.158403	-2.65833	0.2166	0.680869	0	na	hypothetical protein
FSLS3586_01650	321	521.684	787.825	122.472	0.155455	-2.68543	0.00268279	0.0673978	0	na	LytR family transcriptional regulator
FSLS3586_01655	418	266.28	356.797	130.505	0.365769	-1.45099	0.148177	0.601487	0	na	acetyltransferase
FSLS3586_01660	419	163.482	231.078	62.0872	0.268685	-1.89601	0.0835918	0.480249	0	na	hypothetical protein
FSLS3586_01665	420	2111.47	3263.46	383.482	0.117508	-3.08917	0.000137899	0.00874808	0	na	xanthine/uracil permease family protein
FSLS3586_01670	421	133.72	195.272	41.3915	0.211968	-2.23808	0.0748667	0.461697	0	na	hypothetical protein
FSLS3586_01675	422	216.751	168.906	288.517	1.70815	0.772434	0.371959	0.83772	0	na	hypothetical protein
FSLS3586_01680	365	166.587	135.772	212.808	1.56739	0.648363	0.401488	0.855489	0	na	hypothetical protein
FSLS3586_01685	423	4569.5	583.649	10548.3	18.073	4.17576	0.162747	0.629324	0	na	PTS system mannost-specific transporter subunits IIAB
FSLS3586_01690	427	11541.4	501.595	28101.2	56.0236	5.80796	0.00414984	0.0919881	0	na	PTS system mannose-specific transporter subunit IIC
FSLS3586_01695	88	4837.99	736.533	10990.2	14.9215	3.89932	0.0337087	0.303647	0	na	PTS system mannose family transporter subunit IID
FSLS3586_01700	431	98.7818	111.718	79.3774	0.710516	-0.49306	0.899892	1	0	na	hypothetical protein
FSLS3586_01705	2	11.4648	5.3108	20.6957	3.89691	1.96233	0.455779	0.901768	1	na	ISSag8, transposase
FSLS3586_01712	2	NA	NA	NA	NA	NA	NA	NA	1	na	ISSag8, transposase
FSLS3586_01727	432	17.7919	29.6532	0	0	neg inf	0.26703	0.735992	0	na	hypothetical protein
FSLS3586_01732	433	711.161	2.76724	1773.75	640.982	9.32414	0.173343	0.652127	0	na	hypothetical protein
FSLS3586_01737	434	113.049	2.09576	279.478	133.354	7.05912	0.289256	0.757831	0	na	hypothetical protein
FSLS3586_01742	1	17.5726	4.77893	36.7632	7.69277	2.9435	0.252186	0.716499	0	na	ABC transporter ATP-binding protein
FSLS3586_01747	435	30.471	2.5826	72.3036	27.9964	4.80717	0.353617	0.822561	0	na	hypothetical protein
FSLS3586_01752	436	4.55646	2.23828	8.03373	3.58925	1.84368	0.835378	1	0	na	TenA family transcriptional regulator
FSLS3586_01757	437	25.828	5.55586	56.2361	10.122	3.33942	0.383945	0.848464	0	na	bifunctional hydroxy-methylpyrimidine kinase/ hydroxy-phosphomethylpyrimidine kinase
FSLS3586_01762	439	47.6141	4.37532	112.472	25.7061	4.68404	0.339509	0.811449	0	na	hydroxyethylthiazole kinase
FSLS3586_01767	440	10.6465	3.94702	20.6957	5.24338	2.3905	0.396492	0.851348	0	thiE	thiamine-phosphate pyrophosphorylase
FSLS3586_01772	89	2128.57	600.888	4420.1	7.35594	2.87891	0.0306221	0.297153	0	na	UDP-N-acetylglucosamine 1-carboxyvinyltransferase
FSLS3586_01777	441	135.157	121.055	156.309	1.29122	0.368736	0.680016	1	0	na	GNAT family acetyltransferase
FSLS3586_01782	443	216.961	267.292	141.465	0.529251	-0.917976	0.450663	0.896172	0	na	hypothetical protein
FSLS3586_01787	444	424.015	258.228	672.697	2.60505	1.38131	0.153207	0.613929	0	na	methionine aminopeptidase
FSLS3586_01792	446	364.377	296.307	466.482	1.57432	0.65473	0.468262	0.910799	0	na	ribonuclease BN
FSLS3586_01797	2	16.4877	12.5472	22.3985	1.78513	0.836032	0.77553	1	1	na	ISSag8, transposase
FSLS3586_01802	3	NA	NA	NA	NA	NA	NA	NA	1	na	IS256 family transposase
FSLS3586_01807	1	290.769	413.359	106.884	0.258575	-1.95135	0.0368575	0.323004	0	na	hypothetical protein
FSLS3586_01812	37	224.425	215.462	237.869	1.104	0.142736	0.85845	1	0	na	hypothetical protein
FSLS3586_01817	37	321.025	412.818	183.336	0.444108	-1.17102	0.220284	0.683213	0	na	hypothetical protein
FSLS3586_01822	91	424.742	314.947	589.434	1.87154	0.904223	0.318736	0.785035	0	na	hypothetical protein
FSLS3586_01827	447	41.6699	59.8734	14.3647	0.239918	-2.05938	0.286333	0.753248	0	na	transporter
FSLS3586_01832	150	46.0431	53.3649	35.0605	0.656995	-0.606045	0.874362	1	0	na	hypothetical protein
FSLS3586_01837	1619	NA	NA	NA	NA	NA	NA	NA	0	na	hypothetical protein
FSLS3586_01842	1620	NA	NA	NA	NA	NA	NA	NA	0	na	hypothetical protein
FSLS3586_01847	1773	30.1643	40.6973	14.3647	0.352965	-1.5024	0.567552	0.984832	0	na	hypothetical protein
FSLS3586_01852	1774	150.153	28.5414	332.572	11.6523	3.54254	0.0416949	0.34532	0	na	HTH-type transcriptional regulator
FSLS3586_01857	1775	126.231	188.146	33.3577	0.177297	-2.49576	0.0406844	0.341273	0	na	response regulator
FSLS3586_01862	1776	273.716	404.091	78.1547	0.193409	-2.37028	0.0132154	0.18675	0	na	putative membrane protein
FSLS3586_01867	1777	170.21	224.274	89.1139	0.397343	-1.33154	0.23881	0.703058	0	na	ABC transporter permease
FSLS3586_01872	1	9.28383	15.4731	0	0	neg inf	0.664685	1	0	na	ABC transporter family protein
FSLS3586_01877	1	28.6605	39.3262	12.662	0.321973	-1.63499	0.619551	1	0	na	lantibiotic processing peptidase / lantibiotic transport permease / lantibiotic transport ATP-binding protein
FSLS3586_01882	1778	29.4951	49.1586	0	0	neg inf	0.0858794	0.481014	0	na	serine/threoninedehydratase / Lanthionine synthetase
FSLS3586_01887	1964	6.31438	5.16815	8.03373	1.55447	0.636423	1	1	0	na	lantibiotic
FSLS3586_01892	3	NA	NA	NA	NA	NA	NA	NA	1	na	IS256 family transposase
FSLS3586_01897	2	NA	NA	NA	NA	NA	NA	NA	1	na	ISSag8, transposase
FSLS3586_01902	92	5831.68	854.926	13296.8	15.5532	3.95914	0.201355	0.675083	0	na	S-adenosylmethionine synthetase
FSLS3586_01907	453	137.412	151.274	116.621	0.770924	-0.375339	0.789751	1	0	na	bifunctional biotin--[acetyl-CoA-carboxylase] synthetase/biotin operon repressor
FSLS3586_01912	454	32.2094	35.6646	27.0267	0.757803	-0.400105	1	1	0	na	hypothetical protein
FSLS3586_01917	455	790.906	1015.77	453.603	0.446559	-1.16308	0.196209	0.668115	0	na	DNA polymerase III subunits gamma and tau
FSLS3586_01922	457	136.555	176.624	76.4519	0.432852	-1.20806	0.314589	0.780822	0	na	hypothetical protein
FSLS3586_01927	458	331.236	271.256	421.205	1.5528	0.634871	0.448241	0.896133	0	na	uridine/cytidine kinase
FSLS3586_01932	31	119.086	119.915	117.843	0.982724	-0.0251416	1	1	0	na	DEAD/DEAH box helicase
FSLS3586_01937	2	NA	NA	NA	NA	NA	NA	NA	1	na	ISSag8, transposase
FSLS3586_01942	7	NA	NA	NA	NA	NA	NA	NA	1	na	IS3 family transposase OrfA
FSLS3586_01947	1610	5.2443	3.38468	8.03373	2.37356	1.24705	0.929488	1	0	na	cell surface protein
FSLS3586_01952	28	13.717	6.79418	24.1012	3.54733	1.82673	0.584402	0.99177	0	na	DNA topoisomerase protein, type IA,Tn1549-like,CTn2-Orf16
FSLS3586_01957	1780	332.192	401.884	227.653	0.566464	-0.819943	0.443994	0.89233	0	na	hypothetical protein
FSLS3586_01962	26	9.27659	4.74933	16.0675	3.3831	1.75835	0.670062	1	0	na	helicase
FSLS3586_01967	5	NA	NA	NA	NA	NA	NA	NA	1	na	IS5 family transposase orfB
FSLS3586_01972	2	NA	NA	NA	NA	NA	NA	NA	1	na	ISSag8, transposase
FSLS3586_01977	1	17.0333	17.6772	16.0675	0.908935	-0.137751	1	1	0	na	ABC transporter ATP-binding protein
FSLS3586_01982	459	11.7362	6.8983	18.993	2.75328	1.46115	0.492618	0.928174	0	na	ABC transporter permease
FSLS3586_01997	450	88.8521	125.848	33.3577	0.265063	-1.91559	0.168522	0.642923	0	na	LuxR family transcriptional regulator
FSLS3586_02002	460	143.205	150.217	132.688	0.883312	-0.179006	0.920239	1	0	na	hypothetical protein
FSLS3586_02007	461	1082.17	585.306	1827.46	3.12224	1.64258	0.0801249	0.479266	0	gmk	guanylate kinase
FSLS3586_02012	462	195.703	190.151	204.032	1.073	0.101648	0.84735	1	0	rpoZ	DNA-directed RNA polymerase subunit omega
FSLS3586_02017	463	270.703	337.709	170.194	0.503966	-0.988601	0.367736	0.833117	0	na	primosome assembly protein PriA
FSLS3586_02022	464	170.398	194.723	133.911	0.687699	-0.540151	0.692374	1	0	fmt	methionyl-tRNA formyltransferase
FSLS3586_02027	465	298.992	306.79	287.295	0.936454	-0.0947199	0.997376	1	0	na	16S rRNA methyltransferase B
FSLS3586_02032	467	422.338	463.669	360.341	0.777151	-0.363733	0.766433	1	0	na	phosphoprotein phosphatase
FSLS3586_02037	468	4412.94	1585.06	8654.77	5.46022	2.44896	0.0164489	0.208104	0	na	hypothetical protein
FSLS3586_02042	469	33.8474	52.1916	6.331	0.121303	-3.04331	0.213397	0.680869	0	na	hypothetical protein
FSLS3586_02047	470	99.2024	116.64	73.0464	0.626257	-0.675174	0.756941	1	0	na	sensor histidine kinase
FSLS3586_02052	451	47.6269	64.4459	22.3985	0.347555	-1.52469	0.378216	0.844172	0	na	hypothetical protein
FSLS3586_02057	82	610.014	542.406	711.426	1.31161	0.39134	0.589411	0.99304	0	na	hypothetical protein
FSLS3586_02062	472	138.575	138.279	139.019	1.00535	0.00770491	1	1	0	na	hypothetical protein
FSLS3586_02067	475	50.6393	67.5162	25.324	0.37508	-1.41473	0.521393	0.953395	0	na	hypothetical protein
FSLS3586_02072	477	93.1624	115.014	60.3844	0.525017	-0.929565	0.579397	0.98971	0	na	DeoR family transcriptional regulator
FSLS3586_02077	478	159.5	159.676	159.235	0.997236	-0.00399259	0.911999	1	0	na	SorC family transcriptional regulator
FSLS3586_02082	479	5.71675	5.30725	6.331	1.1929	0.254468	0.994044	1	0	na	PTS system cellobiose-specific transporter subunit IIA
FSLS3586_02087	24	76.778	52.4866	113.215	2.15703	1.10905	0.338177	0.810836	0	na	group II intron reverse transcriptase/maturase
FSLS3586_02092	5	30.6362	23.4661	41.3915	1.76388	0.818754	0.576685	0.98971	1	na	IS5 family transposase orfB
FSLS3586_02097	1783	8.28585	13.8098	0	0	neg inf	0.743502	1	0	na	hypothetical protein
FSLS3586_02102	35	26.2998	39.6123	6.331	0.159824	-2.64544	0.372564	0.83772	0	na	glutaredoxin-like protein
FSLS3586_02107	1784	7.08162	11.8027	0	0	neg inf	0.853059	1	0	na	hypothetical protein
FSLS3586_02112	1785	24.2448	40.408	0	0	neg inf	0.14074	0.591465	0	na	Cro/CI family transcriptional regulator
FSLS3586_02117	15	43.3603	58.4701	20.6957	0.353954	-1.49837	0.546502	0.970652	0	na	ICESt1 APR2 Cro/CI family transcriptional regulator
FSLS3586_02122	15	29.0766	44.2403	6.331	0.143105	-2.80486	0.30293	0.773054	0	na	Cro/CI family transcriptional regulator
FSLS3586_02127	1623	49.4658	72.8665	14.3647	0.197138	-2.34273	0.18031	0.65322	0	na	putative cytoplasmic protein
FSLS3586_02132	216	41.8392	48.6287	31.655	0.650952	-0.619376	1	1	0	na	hypothetical protein
FSLS3586_02137	480	25.9047	30.5125	18.993	0.622467	-0.683931	1	1	0	na	putative cytoplasmic protein
FSLS3586_02142	174	16.7651	23.7211	6.331	0.266893	-1.90567	0.755997	1	0	na	DNA-damage-inducible protein J
FSLS3586_02147	175	3443.99	2522.33	4826.47	1.91349	0.93621	0.197624	0.668448	0	na	cAMP factor
FSLS3586_02152	3	NA	NA	NA	NA	NA	NA	NA	1	na	IS256 family transposase
FSLS3586_02167	481	180.095	166.902	199.883	1.19761	0.260156	0.825179	1	0	na	ribose-5-phosphate isomerase A
FSLS3586_02172	482	257.026	374.323	81.0802	0.216605	-2.20686	0.027234	0.273672	0	na	hypothetical protein
FSLS3586_02177	483	155.932	193.987	98.8504	0.509573	-0.97264	0.402619	0.855489	0	na	tributyrin esterase
FSLS3586_02182	95	1028.23	1033.28	1020.64	0.987763	-0.0177636	1	1	0	na	metallo-beta-lactamase superfamily protein
FSLS3586_02187	1	57.0466	70.5688	36.7632	0.520955	-0.940768	0.58471	0.99177	0	na	ABC transporter ATP-binding protein
FSLS3586_02192	96	59.1502	63.3633	52.8307	0.833774	-0.262272	0.937431	1	0	na	ABC transporter permease
FSLS3586_02197	176	38.8564	55.1841	14.3647	0.260305	-1.94172	0.338761	0.811375	0	na	ABC transporter substrate-binding protein
FSLS3586_02202	484	202.459	147.853	284.369	1.92332	0.943601	0.346004	0.817466	0	na	adherence and virulence protein A
FSLS3586_02207	485	768.416	1032.84	371.78	0.359959	-1.47409	0.0751425	0.461697	0	na	alpha-acetolactate decarboxylase
FSLS3586_02212	486	3870.21	2701.1	5623.89	2.08208	1.05802	0.399496	0.855361	0	na	acetolactate synthase
FSLS3586_02217	487	258.87	376.261	82.7829	0.220015	-2.18433	0.0262503	0.269781	0	na	hypothetical protein
FSLS3586_02222	368	216.529	313.319	71.3437	0.227703	-2.13478	0.0464289	0.363238	0	na	hypothetical protein
FSLS3586_02227	488	57.0301	80.1178	22.3985	0.279569	-1.83872	0.234986	0.701854	0	na	MutT/nudix family protein
FSLS3586_02232	1624	78.4452	107.368	35.0605	0.326544	-1.61465	0.253845	0.718326	0	na	mutator MutT protein
FSLS3586_02237	217	71.865	103.708	24.1012	0.232396	-2.10534	0.112175	0.539635	0	na	hyaluronate lyase
FSLS3586_02242	490	4200.44	873.926	9190.22	10.516	3.39452	0.211563	0.680869	0	na	dTDP-glucose 4,6-dehydratase
FSLS3586_02247	1625	122.98	145.558	89.1139	0.612222	-0.707873	0.65271	1	0	na	phosphoribosylanthranilate isomerase
FSLS3586_02252	493	230.998	226.738	237.389	1.04698	0.0662326	0.855804	1	0	na	dTDP-4-dehydrorhamnose 3,5-epimerase
FSLS3586_02257	494	507.801	372.227	711.163	1.91056	0.933999	0.308052	0.775271	0	na	glucose-1-phosphate thymidylyltransferase
FSLS3586_02262	496	137.56	203.943	37.986	0.186258	-2.42463	0.0480121	0.365506	0	na	iminodiacetate oxidase
FSLS3586_02267	497	99.981	130.599	54.0534	0.413887	-1.27269	0.365206	0.832389	0	na	hypothetical protein
FSLS3586_02272	498	102.114	98.934	106.884	1.08036	0.111509	0.895002	1	0	na	SAM-dependent methyltransferase
FSLS3586_02277	411	220.901	289.606	117.843	0.406909	-1.29722	0.214338	0.680869	0	na	DNA replication protein DnaD
FSLS3586_02282	499	972.993	541.317	1620.51	2.99364	1.5819	0.0957512	0.503266	0	na	adenine phosphoribosyltransferase
FSLS3586_02287	25	475.747	618.265	261.971	0.423719	-1.23882	0.146528	0.601322	0	na	hypothetical protein
FSLS3586_02292	501	321.578	412.924	184.559	0.446956	-1.16179	0.251483	0.716124	0	na	single-stranded-DNA-specific exonuclease RecJ
FSLS3586_02297	333	122.139	153.412	75.2291	0.490372	-1.02805	0.348726	0.820093	0	na	short chain dehydrogenase/reductase oxidoreductase
FSLS3586_02302	502	151.876	188.361	97.1476	0.515753	-0.955249	0.437246	0.889146	0	na	ribonuclease Z
FSLS3586_02307	503	71.2498	93.4257	37.986	0.40659	-1.29835	0.488092	0.924268	0	na	hypothetical protein
FSLS3586_02312	504	170.732	227.414	85.7084	0.376883	-1.40781	0.236594	0.702019	0	na	GTP-binding protein HflX
FSLS3586_02317	505	39.6649	33.1581	49.4252	1.49059	0.575887	0.680788	1	0	miaA	tRNA delta(2)-isopentenylpyrophosphate transferase
FSLS3586_02322	506	1339.83	203.676	3044.05	14.9456	3.90165	0.00550228	0.113097	0	na	hypothetical protein
FSLS3586_02327	1627	256.479	120.698	460.151	3.81243	1.93071	0.0752879	0.461697	0	na	hypothetical protein
FSLS3586_02332	50	24.8689	31.8717	14.3647	0.450706	-1.14974	0.771647	1	0	na	pullulanase
FSLS3586_02337	1628	108.046	159.788	30.4322	0.190454	-2.39249	0.0437268	0.358211	0	na	hypothetical protein
FSLS3586_02342	507	115.065	154.604	55.7562	0.360639	-1.47137	0.232797	0.69901	0	na	hypothetical protein
FSLS3586_02347	508	1029.5	1084.78	946.587	0.872605	-0.196599	0.799058	1	0	na	dipeptidase PepV
FSLS3586_02352	510	142.89	194.488	65.4927	0.336744	-1.57027	0.147073	0.601322	0	na	nitroreductase family protein
FSLS3586_02357	1629	195.817	217.934	162.64	0.746282	-0.422207	0.767108	1	0	na	hypothetical protein
FSLS3586_02362	511	151.455	213.304	58.6817	0.275108	-1.86193	0.11605	0.547376	0	uvrC	excinuclease ABC subunit C
FSLS3586_02367	512	75.6477	91.9942	51.1279	0.555773	-0.847431	0.572999	0.98971	0	na	hypothetical protein
FSLS3586_02372	513	251.564	142.865	414.612	2.90212	1.53711	0.279291	0.7491	0	na	MATE efflux family protein
FSLS3586_02377	86	109.14	128.661	79.8574	0.620679	-0.68808	0.604768	1	0	na	hypothetical protein
FSLS3586_02382	514	121.428	159.854	63.7899	0.399051	-1.32535	0.267278	0.735992	0	na	hypothetical protein
FSLS3586_02387	515	79.9414	73.0113	90.3367	1.2373	0.307193	0.629899	1	0	na	hypothetical protein
FSLS3586_02392	516	31.8545	30.8524	33.3577	1.0812	0.112639	0.881329	1	0	na	hypothetical protein
FSLS3586_02397	1787	0.579409	0.965682	0	0	neg inf	1	1	0	na	hypothetical protein
FSLS3586_02402	1	3.31245	5.52074	0	0	neg inf	1	1	0	na	ABC transporter ATP-binding protein
FSLS3586_02407	173	74.8974	91.8789	49.4252	0.537938	-0.894488	0.586079	0.992121	0	na	phage integrase family site specific recombinase
FSLS3586_02412	218	NA	NA	NA	NA	NA	NA	NA	0	na	hypothetical protein
FSLS3586_02417	177	3.91373	1.16706	8.03373	6.88371	2.78319	0.738534	1	0	na	hypothetical protein
FSLS3586_02422	1788	7.45166	12.4194	0	0	neg inf	0.81743	1	0	na	NsuI
FSLS3586_02427	1779	11.7244	19.5407	0	0	neg inf	0.507347	0.940533	0	na	NsuC
FSLS3586_02432	1	18.179	30.2984	0	0	neg inf	0.256898	0.721548	0	na	NsuT
FSLS3586_02437	1789	10.6945	17.8242	0	0	neg inf	0.568268	0.98499	0	na	NsuB
FSLS3586_02442	3	NA	NA	NA	NA	NA	NA	NA	1	na	IS256 family transposase
FSLS3586_02447	259	99.6231	113.12	79.3774	0.701709	-0.511055	0.885168	1	0	na	HAD superfamily hydrolase
FSLS3586_02452	14	144.146	172.393	101.776	0.59037	-0.760308	0.605833	1	0	na	HAD superfamily hydrolase
FSLS3586_02457	517	351.592	451.101	202.329	0.448522	-1.15675	0.228811	0.693691	0	na	signal recognition particle-docking protein FtsY
FSLS3586_02462	2	NA	NA	NA	NA	NA	NA	NA	1	na	ISSag8, transposase
FSLS3586_02467	7	NA	NA	NA	NA	NA	NA	NA	1	na	IS3 family transposase OrfA
FSLS3586_02472	24	7.13144	2.30925	14.3647	6.22051	2.63703	0.502383	0.934887	0	na	reverse transcriptase
FSLS3586_02477	26	12.5288	2.86356	27.0267	9.43814	3.2385	0.234276	0.701588	0	na	SNF2-related protein
FSLS3586_02482	178	12.9669	10.8998	16.0675	1.47411	0.55984	0.990199	1	0	na	hypothetical protein
FSLS3586_02487	519	7.57791	8.40918	6.331	0.752867	-0.409533	1	1	0	na	hypothetical protein
FSLS3586_02492	520	7.5883	1.93552	16.0675	8.30136	3.05335	0.530606	0.958404	0	na	hypothetical protein
FSLS3586_02497	12	4.37991	1.94403	8.03373	4.13252	2.04702	0.81292	1	0	na	putative Zinc finger polymerase CHC2 type
FSLS3586_02502	521	NA	NA	NA	NA	NA	NA	NA	0	na	hypothetical protein
FSLS3586_02507	522	NA	NA	NA	NA	NA	NA	NA	0	na	hypothetical protein
FSLS3586_02512	523	NA	NA	NA	NA	NA	NA	NA	0	na	hypothetical protein
FSLS3586_02517	1631	36.7518	37.8793	35.0605	0.925584	-0.111564	1	1	0	na	transcriptional regulator (HTH XRE, cd00093)
FSLS3586_02522	1632	59.0718	72.8091	38.4659	0.528312	-0.920537	0.542116	0.96915	0	na	zeta-toxin
FSLS3586_02527	1790	86.5453	127.36	25.324	0.198839	-2.33033	0.108024	0.529192	0	na	hypothetical protein
FSLS3586_02532	1791	67.165	103.5	12.662	0.122338	-3.03106	0.0653824	0.430896	0	na	UvrD/REP helicase
FSLS3586_02537	1792	24.0125	27.3588	18.993	0.694219	-0.526537	1	1	0	na	hypothetical protein
FSLS3586_02542	179	2.46388	4.10647	0	0	neg inf	1	1	0	na	hypothetical protein
FSLS3586_02547	524	2.44635	4.07725	0	0	neg inf	1	1	0	na	hypothetical protein
FSLS3586_02552	51	22.5014	33.2817	6.331	0.190224	-2.39423	0.494865	0.930718	0	na	relaxase
FSLS3586_02557	1795	14.8285	24.7141	0	0	neg inf	0.363672	0.832389	0	na	lantibiotic leader peptide processing serine protease
FSLS3586_02562	4	66.1378	93.3471	25.324	0.271288	-1.8821	0.263913	0.730089	0	na	NsuR
FSLS3586_02567	1796	125.476	189.973	28.7295	0.151229	-2.72519	0.0217696	0.24128	0	na	NsuK
FSLS3586_02572	1	11.8818	15.5824	6.331	0.406292	-1.29941	1	1	0	na	NsuF
FSLS3586_02577	1797	14.7165	16.0861	12.662	0.787139	-0.34531	1	1	0	na	NsuE
FSLS3586_02582	1798	5.17181	8.61969	0	0	neg inf	1	1	0	na	NsuG
FSLS3586_02587	1799	5.32434	3.51808	8.03373	2.28355	1.19128	0.941689	1	0	na	nisin U lantibiotic
FSLS3586_02592	1800	13.3967	22.3279	0	0	neg inf	0.423424	0.876105	0	na	NsuB
FSLS3586_02597	3	NA	NA	NA	NA	NA	NA	NA	1	na	IS256 family transposase
FSLS3586_02602	2	NA	NA	NA	NA	NA	NA	NA	1	na	ISSag8, transposase
FSLS3586_02607	78	394.352	453.062	306.288	0.676038	-0.564823	0.578031	0.98971	0	na	carbamoyl-phosphate synthase large subunit
FSLS3586_02612	99	249.883	267.788	223.025	0.832841	-0.263887	0.914543	1	0	na	carbamoyl phosphate synthase small subunit
FSLS3586_02617	531	91.3272	77.8705	111.512	1.43202	0.518055	0.583504	0.99177	0	na	bifunctional pyrimidine regulatory protein PyrR uracil phosphoribosyltransferase
FSLS3586_02622	85	353.681	330.903	387.848	1.17209	0.229082	0.761645	1	0	na	ribosomal large subunit pseudouridine synthase D
FSLS3586_02627	532	66.261	92.4171	27.0267	0.292443	-1.77377	0.262586	0.729371	0	na	lipoprotein signal peptidase
FSLS3586_02632	100	169.052	229.65	78.1547	0.340321	-1.55503	0.142784	0.595635	0	na	LysR family transcriptional regulator
FSLS3586_02637	534	3435.54	877.55	7272.52	8.2873	3.0509	0.0328949	0.300802	0	rpmA	50S ribosomal protein L27
FSLS3586_02642	535	1692.3	639.824	3271.01	5.11236	2.35399	0.0191255	0.227593	0	na	hypothetical protein
FSLS3586_02647	536	1273.71	750.188	2059	2.74465	1.45662	0.109894	0.532058	0	rplU	50S ribosomal protein L21
FSLS3586_02652	537	106.484	100.541	115.398	1.14777	0.198836	0.955753	1	0	na	hypothetical protein
FSLS3586_02657	538	312.914	406.605	172.377	0.423941	-1.23806	0.181085	0.65322	0	na	thiamine biosynthesis protein ThiI
FSLS3586_02662	83	314.571	409.367	172.377	0.421081	-1.24783	0.176996	0.65322	0	na	cysteine desulfurase
FSLS3586_02667	3	NA	NA	NA	NA	NA	NA	NA	1	na	IS256 family transposase
FSLS3586_02672	5	36.4016	23.4985	55.7562	2.37276	1.24657	0.394056	0.849206	1	na	IS5 family transposase orfB
FSLS3586_02677	1635	1.82371	3.03951	0	0	neg inf	1	1	0	na	hypothetical protein
FSLS3586_02682	15	7.8449	13.0748	0	0	neg inf	0.782005	1	0	na	hypothetical protein
FSLS3586_02687	151	222.126	357.548	18.993	0.0531202	-4.2346	0.000320059	0.0141893	0	na	aldose 1-epimerase
FSLS3586_02692	101	1525.72	2464.3	117.843	0.0478202	-4.38624	4.18115e-07	9.18571e-05	0	na	6-phospho-beta-galactosidase
FSLS3586_02697	1636	3179.79	4789.05	765.913	0.15993	-2.64449	0.000393072	0.0164581	0	na	PTS system lactose-specific transporter subunits IICB
FSLS3586_02702	1621	338.519	545.046	28.7295	0.0527102	-4.24577	4.3004e-05	0.00335283	0	na	PTS system lactose-specific transporter subunit IIA
FSLS3586_02707	220	995.101	1612.89	68.4182	0.0424196	-4.55912	5.85202e-07	9.451e-05	0	na	tagatose 1,6-diphosphate aldolase
FSLS3586_02712	20	657.346	1002.9	139.019	0.138617	-2.85082	0.000732377	0.0250895	0	na	tagatose-6-phosphate kinase
FSLS3586_02717	152	526.898	868.586	14.3647	0.0165381	-5.91807	1.18092e-07	3.33758e-05	0	na	galactose-6-phosphate isomerase subunit LacB
FSLS3586_02722	153	395.997	650.418	14.3647	0.0220854	-5.50076	1.26494e-06	0.000168237	0	na	galactose-6-phosphate isomerase subunit LacA
FSLS3586_02727	38	113.397	174.063	22.3985	0.12868	-2.95814	0.0163492	0.208104	0	na	lactose phosphotransferase system repressor protein
FSLS3586_02732	1801	3.73071	6.21786	0	0	neg inf	1	1	0	na	nitrogen regulatory protein
FSLS3586_02737	1802	8.06739	13.4457	0	0	neg inf	0.76269	1	0	na	putative PTS system, fructose-specific IIA component
FSLS3586_02742	182	47.404	47.1918	47.7225	1.01125	0.016133	0.934218	1	0	na	PTS system fructose-specific transporter subunit IIABC
FSLS3586_02747	20	13.453	22.4217	0	0	neg inf	0.421034	0.876105	0	na	1-phosphofructokinase
FSLS3586_02752	1803	23.036	28.8169	14.3647	0.498483	-1.00438	0.855788	1	0	na	RpiR-like protein
FSLS3586_02757	1804	1.40839	2.34732	0	0	neg inf	1	1	0	na	methionine synthase II (cobalamin-independent)
FSLS3586_02762	1805	2.56468	4.27447	0	0	neg inf	1	1	0	na	methionine synthase
FSLS3586_02767	183	1.28492	2.14154	0	0	neg inf	1	1	0	na	hypothetical protein
FSLS3586_02772	20	36.2287	56.1605	6.331	0.11273	-3.14905	0.179736	0.65322	0	na	tagatose-6-phosphate kinase
FSLS3586_02777	152	11.0218	18.3696	0	0	neg inf	0.54811	0.97122	0	na	galactose-6-phosphate isomerase subunit LacB
FSLS3586_02782	153	16.5656	19.1681	12.662	0.660578	-0.598199	1	1	0	na	galactose-6-phosphate isomerase subunit LacA
FSLS3586_02787	1806	1.26691	2.11152	0	0	neg inf	1	1	0	na	ATP-binding region, ATPase-like protein
FSLS3586_02792	3	NA	NA	NA	NA	NA	NA	NA	1	na	IS256 family transposase
FSLS3586_02797	541	20.6812	30.248	6.331	0.209303	-2.25633	0.567131	0.984832	1	na	hypothetical protein
FSLS3586_02802	542	11.5534	5.45846	20.6957	3.7915	1.92277	0.460134	0.903922	0	na	hypothetical protein
FSLS3586_02807	1807	11.6543	15.2031	6.331	0.416427	-1.26386	1	1	0	na	hypothetical protein
FSLS3586_02812	1808	14.1699	19.3958	6.331	0.326411	-1.61524	0.912887	1	0	na	hypothetical protein
FSLS3586_02817	543	64.0621	51.5815	82.7829	1.6049	0.682479	0.519098	0.951614	0	na	phage-related DNA polymerase
FSLS3586_02822	1809	4.9318	2.86385	8.03373	2.80522	1.48812	0.888198	1	0	na	hypothetical protein
FSLS3586_02827	545	62.8457	16.2841	132.688	8.14834	3.02651	0.0660622	0.430896	0	na	phage protein
FSLS3586_02832	546	395.64	51.2212	912.269	17.8104	4.15465	0.00265576	0.0673978	0	na	hypothetical protein
FSLS3586_02837	547	43.609	9.86694	94.2221	9.54927	3.25539	0.0765954	0.464618	0	na	hypothetical protein
FSLS3586_02842	1637	0.446009	0.743348	0	0	neg inf	1	1	0	na	hypothetical protein
FSLS3586_02857	548	18.4	0.802027	44.7969	55.8547	5.80361	0.0569532	0.397707	0	na	hypothetical protein
FSLS3586_02862	549	35.4643	7.00412	78.1547	11.1584	3.48006	0.0744034	0.461445	0	na	Phage-related DNA helicase
FSLS3586_02867	551	3.63079	1.83065	6.331	3.45834	1.79008	0.708887	1	0	na	phage protein
FSLS3586_02872	1810	9.54055	2.10376	20.6957	9.8375	3.29829	0.303799	0.773525	0	na	hypothetical protein
FSLS3586_02877	1811	4.28153	1.78005	8.03373	4.5132	2.17415	0.798835	1	0	na	hypothetical protein
FSLS3586_02882	92	20.6695	1.49904	49.4252	32.9712	5.04313	0.0573668	0.399096	0	na	S-adenosylmethionine synthetase
FSLS3586_02887	552	3.53853	0.54173	8.03373	14.8298	3.89043	0.655755	1	0	na	phage endonuclease
FSLS3586_02892	147	6.3935	1.07935	14.3647	13.3087	3.7343	0.394187	0.849206	0	na	hypothetical protein
FSLS3586_02897	154	20.6087	2.21293	48.2024	21.7821	4.44507	0.36982	0.835328	0	na	prophage LambdaW4, DNA methylase
FSLS3586_02912	1812	3.7727	0.932015	8.03373	8.61975	3.10765	0.709689	1	0	na	hypothetical protein
FSLS3586_02917	553	2.87937	4.79895	0	0	neg inf	1	1	0	na	hypothetical protein
FSLS3586_02922	554	14.2081	0.306495	35.0605	114.392	6.83784	0.0304032	0.2963	0	na	phage terminase, small subunit
FSLS3586_02927	555	337.386	2.15846	840.228	389.271	8.60463	2.02105e-09	7.61601e-07	0	na	prophage LambdaSa04, terminase, large subunit
FSLS3586_02932	1786	43.3849	35.1375	55.7562	1.5868	0.666122	0.603963	1	0	na	prophage LambdaSa04, RelB antitoxin family protein
FSLS3586_02937	1814	80.035	46.068	130.985	2.8433	1.50757	0.238167	0.703058	0	na	prophage LambdaSa04, RelE/ParE family protein
FSLS3586_02942	1816	19.3602	14.2491	27.0267	1.89673	0.923512	0.6	1	0	na	hypothetical protein
FSLS3586_02947	221	15.9188	3.15776	35.0605	11.1029	3.47287	0.184034	0.65322	0	na	prophage LambdaSa04, HK97 family portal protein
FSLS3586_02952	556	122.736	0.512273	306.071	597.475	9.22274	0.0409596	0.341273	0	na	prophage LambdaSa04, ClpP endopeptidase
FSLS3586_02957	184	19.4518	0.604619	47.7225	78.9298	6.3025	0.0199654	0.233896	1	na	prophage LambdaSa04, HK97 family major capsid protein
FSLS3586_02962	3	NA	NA	NA	NA	NA	NA	NA	1	na	IS256 family transposase
FSLS3586_02967	222	4.14174	6.9029	0	0	neg inf	1	1	0	na	hypothetical protein
FSLS3586_02972	558	4.33594	3.0059	6.331	2.10619	1.07464	0.816031	1	0	na	hypothetical protein
FSLS3586_02977	559	28.7118	6.4616	62.0872	9.60864	3.26433	0.0989984	0.506948	0	na	hypothetical protein
FSLS3586_02982	560	17.0011	24.1146	6.331	0.262538	-1.9294	0.743783	1	0	na	hypothetical protein
FSLS3586_02987	561	5.46963	9.11605	0	0	neg inf	1	1	0	na	hypothetical protein
FSLS3586_02992	562	5.89533	9.82555	0	0	neg inf	0.978185	1	0	na	hypothetical protein
FSLS3586_02997	185	219.569	103.162	394.179	3.82097	1.93394	0.0698123	0.444333	0	na	FtsK/SpoIIIE family protein
FSLS3586_03002	1817	4.61263	7.68771	0	0	neg inf	1	1	0	na	FtsK/SpoIIIE family protein
FSLS3586_03007	564	17.3291	24.6612	6.331	0.256719	-1.96174	0.726362	1	0	na	hypothetical protein
FSLS3586_03012	565	1.95259	3.25432	0	0	neg inf	1	1	0	na	hypothetical protein
FSLS3586_03017	566	5.60846	5.12677	6.331	1.23489	0.304383	0.980891	1	0	na	hypothetical protein
FSLS3586_03032	186	13.8184	14.5893	12.662	0.867895	-0.204407	1	1	0	na	hypothetical protein
FSLS3586_03037	567	36.3342	41.4041	28.7295	0.69388	-0.527242	0.943786	1	0	na	hypothetical protein
FSLS3586_03042	568	7.69604	12.8267	0	0	neg inf	0.795092	1	0	na	hypothetical protein
FSLS3586_03047	78	121.601	114.21	132.688	1.16179	0.216348	0.870136	1	0	carB	carbamoyl phosphate synthase large subunit
FSLS3586_03052	99	29.6331	27.1501	33.3577	1.22864	0.297065	0.78816	1	0	na	carbamoyl phosphate synthase small subunit
FSLS3586_03057	570	16.3411	23.0145	6.331	0.275087	-1.86204	0.780576	1	0	pyrB	aspartate carbamoyltransferase catalytic subunit
FSLS3586_03062	571	222.215	145.878	336.72	2.30823	1.20679	0.212697	0.680869	0	pyrC	dihydroorotase
FSLS3586_03067	572	58.6749	51.0442	70.1209	1.37373	0.458098	0.681953	1	0	pyrE	orotate phosphoribosyltransferase
FSLS3586_03072	573	59.5383	70.501	43.0942	0.611256	-0.710151	0.72736	1	0	na	orotidine 5'-phosphate decarboxylase
FSLS3586_03077	574	495.779	305.763	780.804	2.55363	1.35255	0.144808	0.600381	0	na	hypothetical protein
FSLS3586_03082	16	346.366	376.171	301.659	0.801921	-0.318468	0.785625	1	0	na	ABC transporter ATP-binding protein
FSLS3586_03087	102	133.029	154.679	100.553	0.650076	-0.621319	0.633505	1	0	na	oxygen-sensitive ribonucleoside-triphosphate reductase
FSLS3586_03092	575	176.798	194.357	150.458	0.774132	-0.369348	0.712463	1	0	na	aspartate-semialdehyde dehydrogenase
FSLS3586_03097	576	129.883	190.012	39.6887	0.208875	-2.25929	0.062143	0.419419	0	na	hypothetical protein
FSLS3586_03102	3	NA	NA	NA	NA	NA	NA	NA	1	na	IS256 family transposase
FSLS3586_03107	2	NA	NA	NA	NA	NA	NA	NA	1	na	ISSag8, transposase
FSLS3586_03112	577	7.03166	11.7194	0	0	neg inf	0.858414	1	0	na	competence protein CglA
FSLS3586_03117	578	4.66595	7.77659	0	0	neg inf	1	1	0	na	competence protein ComG
FSLS3586_03122	223	2.05832	3.43054	0	0	neg inf	1	1	0	na	competence protein ComGF
FSLS3586_03127	579	2.44385	4.07309	0	0	neg inf	1	1	0	na	hypothetical protein
FSLS3586_03132	580	160.753	141.157	190.147	1.34706	0.429814	0.679822	1	0	na	hypothetical protein
FSLS3586_03137	581	648.829	369.812	1067.36	2.88621	1.52918	0.10937	0.530656	0	na	acetate kinase A/propionate kinase 2
FSLS3586_03142	2	14.4605	3.81264	30.4322	7.98192	2.99674	0.335863	0.808719	1	na	ISSag8, transposase
FSLS3586_03147	2	NA	NA	NA	NA	NA	NA	NA	1	na	ISSag8, transposase
FSLS3586_03152	582	5756.9	951.747	12964.6	13.6219	3.76786	0.00205974	0.0574947	0	na	hypothetical protein
FSLS3586_03157	583	1343.09	246.631	2987.77	12.1144	3.59865	0.0567214	0.397707	0	na	S-ribosylhomocysteinase
FSLS3586_03162	584	829.373	1000.68	572.407	0.572015	-0.805874	0.367261	0.832972	0	na	hypothetical protein
FSLS3586_03167	585	382.542	499.598	206.957	0.414247	-1.27144	0.182858	0.65322	0	na	Site-specific DNA-methyltransferase
FSLS3586_03172	586	371.954	492.343	191.37	0.388692	-1.3633	0.134948	0.586456	0	na	cell division protein GpsB
FSLS3586_03177	587	21.439	27.2904	12.662	0.463973	-1.10789	0.933328	1	0	na	hypothetical protein
FSLS3586_03182	588	473.662	301.851	731.378	2.42297	1.27678	0.168004	0.642923	0	recU	Holliday junction-specific endonuclease
FSLS3586_03187	30	1407.87	1134.8	1817.46	1.60157	0.679489	0.432171	0.884289	0	na	pencillin-binding protein
FSLS3586_03192	590	394.431	538.566	178.228	0.33093	-1.5954	0.0870691	0.485847	0	na	aminopeptidase C
FSLS3586_03197	591	274.13	294.083	244.2	0.830378	-0.26816	0.844574	1	0	nadE	NAD synthetase
FSLS3586_03202	592	379.096	482.329	224.248	0.464927	-1.10492	0.273361	0.742274	0	na	nicotinate phosphoribosyltransferase
FSLS3586_03207	81	587.134	450.075	792.723	1.76131	0.816652	0.365053	0.832389	0	na	thioredoxin reductase
FSLS3586_03212	594	28.3104	33.3868	20.6957	0.619877	-0.689946	0.964208	1	0	na	hypothetical protein
FSLS3586_03217	1	1783.35	2462.75	764.256	0.310327	-1.68814	0.032034	0.300802	0	na	amino acid ABC transporter ATP-binding protein
FSLS3586_03222	6	1819.68	2665.31	551.231	0.206816	-2.27358	0.00441107	0.0949851	0	na	amino acid ABC transporter permease
FSLS3586_03227	103	1010.35	1537.51	219.619	0.142841	-2.80752	0.000803869	0.0271276	0	na	ABC transporter substrate-binding protein
FSLS3586_03232	31	653.612	853.667	353.53	0.414131	-1.27184	0.152474	0.613929	0	na	DEAD/DEAH box helicase
FSLS3586_03237	599	1319.91	445.317	2631.8	5.90994	2.56314	0.167036	0.641202	0	mraY	phospho-N-acetylmuramoyl-pentapeptide- transferase
FSLS3586_03242	589	780.811	928.509	559.265	0.602326	-0.731384	0.439843	0.889146	0	na	penicillin-binding protein 2X
FSLS3586_03247	602	79.8438	85.1906	71.8237	0.843094	-0.246235	0.976815	1	0	na	cell division protein
FSLS3586_03252	603	385.95	390.857	378.591	0.968619	-0.0459985	1	1	0	na	16S rRNA m(4)C1402 methyltransferase
FSLS3586_03257	604	270.954	332.451	178.708	0.537546	-0.895539	0.366539	0.832908	0	proA	gamma-glutamyl phosphate reductase
FSLS3586_03262	606	408.941	167.378	771.284	4.60804	2.20415	0.153838	0.613929	0	na	gamma-glutamyl kinase
FSLS3586_03267	17	1579.11	110.01	3782.77	34.3858	5.10374	0.000288755	0.0135144	0	na	hypothetical protein
FSLS3586_03272	607	476.979	422.443	558.785	1.32275	0.403537	0.524658	0.955115	0	na	hypothetical protein
FSLS3586_03277	1	196.706	222.823	157.532	0.706984	-0.500251	0.758885	1	0	na	ABC transporter ATP-binding protein
FSLS3586_03282	608	50.5136	52.3744	47.7225	0.911178	-0.134195	1	1	0	na	hypothetical protein
FSLS3586_03287	609	2601.72	1319.7	4524.75	3.42861	1.77762	0.129295	0.576936	0	na	transketolase
FSLS3586_03292	611	45.7091	47.4524	43.0942	0.908156	-0.138988	1	1	0	na	hypothetical protein
FSLS3586_03297	296	48.2751	51.729	43.0942	0.833075	-0.263481	1	1	0	na	NADH peroxidase
FSLS3586_03302	33	156.162	16.4929	365.666	22.1712	4.47061	0.244209	0.706083	0	na	glycerol uptake facilitator protein
FSLS3586_03307	612	45.4424	41.9721	50.648	1.20671	0.271075	0.671738	1	0	na	alpha-glycerophosphate oxidase
FSLS3586_03312	613	45.7029	35.9153	60.3844	1.6813	0.749579	0.498549	0.933129	0	glpK	glycerol kinase
FSLS3586_03317	615	1.94238	3.23729	0	0	neg inf	1	1	0	na	hypothetical protein
FSLS3586_03322	616	97.0367	60.6071	151.681	2.5027	1.32348	0.260347	0.725826	0	na	hypothetical protein
FSLS3586_03327	617	4053.66	897.102	8788.5	9.79654	3.29227	0.0715778	0.45206	0	glyS	glycyl-tRNA ligase subunit beta
FSLS3586_03332	618	61.3005	41.623	90.8166	2.18188	1.12557	0.349583	0.820093	0	na	ACP phosphodieterase
FSLS3586_03337	619	678.976	295.852	1253.66	4.23747	2.0832	0.0268773	0.271293	0	glyQ	glycyl-tRNA ligase subunit alpha
FSLS3586_03342	620	188.159	189.745	185.782	0.979114	-0.0304513	0.825381	1	0	na	hypothetical protein
FSLS3586_03347	621	1673.18	1511.45	1915.79	1.26752	0.342006	0.736237	1	0	na	N-acetylglucosamine-6-phosphate deacetylase
FSLS3586_03352	622	11014	582.234	26661.7	45.7921	5.51703	0.0110238	0.169556	0	na	hypothetical protein
FSLS3586_03357	623	15.6945	26.1575	0	0	neg inf	0.331999	0.801976	0	na	PadR family transcriptional regulator
FSLS3586_03362	624	46.8104	63.0851	22.3985	0.355052	-1.4939	0.393506	0.849206	0	na	hypothetical protein
FSLS3586_03367	1	27.1917	32.6575	18.993	0.581581	-0.781949	1	1	0	na	ABC transporter ATP-binding protein
FSLS3586_03372	625	24.5926	40.9876	0	0	neg inf	0.136091	0.586456	0	na	ABC transporter
FSLS3586_03377	626	13.5594	18.3783	6.331	0.344482	-1.5375	0.954183	1	0	na	TetR family transcriptional regulator
FSLS3586_03382	41	1.49894	2.49824	0	0	neg inf	1	1	0	na	lipoprotein
FSLS3586_03397	627	30.0234	45.8183	6.331	0.138176	-2.85542	0.282465	0.751356	0	na	hypothetical protein
FSLS3586_03402	628	99.4445	145.453	30.4322	0.209224	-2.25688	0.062384	0.419792	0	na	GNAT family acetyltransferase
FSLS3586_03407	442	16.4146	27.3577	0	0	neg inf	0.307867	0.775271	0	na	GNAT family acetyltransferase
FSLS3586_03412	629	52.6544	68.6043	28.7295	0.41877	-1.25577	0.478218	0.914103	0	na	acetyltransferase
FSLS3586_03417	1	98.2249	154.132	14.3647	0.0931978	-3.42356	0.0128489	0.18387	0	na	ABC transporter
FSLS3586_03422	1638	85.6301	130.055	18.993	0.146038	-2.77558	0.0575573	0.399193	0	na	hypothetical protein
FSLS3586_03427	1818	41.3523	55.1233	20.6957	0.375444	-1.41333	0.51759	0.951614	0	na	hypothetical protein
FSLS3586_03432	516	26.019	38.0092	8.03373	0.211363	-2.24221	0.38058	0.845562	0	na	hypothetical protein
FSLS3586_03437	1819	3.68043	6.13405	0	0	neg inf	1	1	0	na	hypothetical protein
FSLS3586_03442	150	55.5324	88.3334	6.331	0.0716716	-3.80245	0.047243	0.364561	0	na	XRE family transcriptional regulator
FSLS3586_03447	1820	20.5654	25.8343	12.662	0.490123	-1.02879	0.979308	1	0	na	hypothetical protein
FSLS3586_03452	1821	3.47892	5.7982	0	0	neg inf	1	1	0	na	prolyl oligopeptidase family protein
FSLS3586_03479	224	96.2856	2.53635	236.91	93.4056	6.54544	0.00596618	0.117027	0	na	hypothetical protein
FSLS3586_03484	225	178.365	137.56	239.572	1.74159	0.800404	0.422162	0.876105	0	na	hypothetical protein
FSLS3586_03489	226	16.9526	19.813	12.662	0.639074	-0.645946	1	1	0	na	hypothetical protein
FSLS3586_03494	1639	7.70615	12.8436	0	0	neg inf	0.794359	1	0	na	hypothetical protein
FSLS3586_03499	631	9.29109	1.68799	20.6957	12.2606	3.61595	0.279316	0.7491	0	na	hypothetical protein
FSLS3586_03504	227	1.87179	3.11965	0	0	neg inf	1	1	0	na	hypothetical protein
FSLS3586_03509	188	2.26736	3.77894	0	0	neg inf	1	1	0	na	hypothetical protein
FSLS3586_03514	11	27.8693	31.5166	22.3985	0.710689	-0.492711	0.98494	1	0	na	hypothetical protein
FSLS3586_03519	1822	1.91669	3.19448	0	0	neg inf	1	1	0	na	hypothetical protein
FSLS3586_03524	21	134.357	16.6503	310.916	18.6733	4.22291	0.00493167	0.10421	0	na	hypothetical protein
FSLS3586_03529	219	7.58253	3.06107	14.3647	4.69271	2.23042	0.545228	0.96915	0	na	hypothetical protein
FSLS3586_03534	228	0.97767	1.62945	0	0	neg inf	1	1	0	na	hypothetical protein
FSLS3586_03539	208	28.8543	5.56389	63.7899	11.465	3.51916	0.0942637	0.501998	0	na	hypothetical protein
FSLS3586_03544	189	8.01334	3.77907	14.3647	3.80113	1.92643	0.589278	0.99304	0	na	hypothetical protein
FSLS3586_03549	22	34.9356	12.6139	68.4182	5.42404	2.43937	0.13711	0.588245	0	na	hypothetical protein
FSLS3586_03554	632	6.83432	1.81404	14.3647	7.91863	2.98525	0.468257	0.910799	0	na	hypothetical protein
FSLS3586_03559	12	19785	16.7876	49437.4	2944.87	11.524	1.61403e-06	0.000192069	0	na	hypothetical protein
FSLS3586_03564	229	8.75951	0.802027	20.6957	25.8043	4.68954	0.216548	0.680869	0	na	hypothetical protein
FSLS3586_03569	634	0.927032	1.54505	0	0	neg inf	1	1	0	na	hypothetical protein
FSLS3586_03574	180	1.08071	1.80119	0	0	neg inf	1	1	0	na	hypothetical protein
FSLS3586_03579	51	9.37392	6.04671	14.3647	2.37563	1.24831	0.713031	1	0	na	putative truncated relaxase
FSLS3586_03584	154	66.21	19.1258	136.836	7.15455	2.83886	0.0455502	0.358482	0	na	hypothetical protein
FSLS3586_03589	1640	314.566	3.7707	780.758	207.059	7.6939	0.114062	0.545231	0	na	hypothetical protein
FSLS3586_03594	13	122.782	147.178	86.1884	0.585605	-0.772001	0.544126	0.96915	0	na	hypothetical protein
FSLS3586_03599	156	114.564	122.769	102.256	0.832914	-0.263761	0.89395	1	0	na	ribonucleotide-diphosphate reductase subunit beta
FSLS3586_03604	1641	31.3876	38.5155	20.6957	0.537335	-0.896105	0.837693	1	0	nrdI	ribonucleotide reductase stimulatory protein
FSLS3586_03609	157	209.689	251.767	146.573	0.582177	-0.780469	0.501304	0.934887	0	na	ribonucleotide-diphosphate reductase subunit alpha
FSLS3586_03614	1642	342.711	426.722	216.694	0.50781	-0.977639	0.322696	0.789627	0	na	hypothetical protein
FSLS3586_03619	636	6.8102	7.12966	6.331	0.88798	-0.171401	1	1	0	na	hypothetical protein
FSLS3586_03624	3	NA	NA	NA	NA	NA	NA	NA	0	na	IS256 family transposase
FSLS3586_03629	3	NA	NA	NA	NA	NA	NA	NA	1	na	IS256 family transposase
FSLS3586_03634	636	29.5175	8.93949	60.3844	6.75479	2.75591	0.133856	0.58508	0	na	hypothetical protein
FSLS3586_03639	40	NA	NA	NA	NA	NA	NA	NA	1	na	IS861, transposase OrfB
FSLS3586_03644	637	86.0058	77.4428	98.8504	1.27643	0.352116	0.719725	1	0	na	hypothetical protein
FSLS3586_03649	638	54.02	50.9121	58.6817	1.15261	0.204901	0.730962	1	0	na	hypothetical protein
FSLS3586_03654	639	53.9238	47.3463	63.7899	1.3473	0.430075	0.725896	1	0	na	carboxymuconolactone decarboxylase family protein
FSLS3586_03659	640	65.6955	76.5423	49.4252	0.645724	-0.631011	0.775784	1	0	na	hypothetical protein
FSLS3586_03664	641	46.0799	50.3406	39.6887	0.788403	-0.342995	1	1	0	na	MerR family transcriptional regulator
FSLS3586_03679	105	110.394	131.072	79.3774	0.605602	-0.723559	0.70976	1	0	na	aldo/keto reductase
FSLS3586_03684	643	880.732	1016.8	676.628	0.665447	-0.587604	0.575335	0.98971	0	na	cation efflux system protein
FSLS3586_03689	287	35.4547	45.2939	20.6957	0.45692	-1.12999	0.691073	1	0	na	TetR family transcriptional regulator
FSLS3586_03694	190	80.6898	78.1592	84.4856	1.08094	0.112291	0.887179	1	0	na	AraC family transcriptional regulator
FSLS3586_03699	191	94.6355	48.1638	164.343	3.41217	1.77069	0.143515	0.597583	1	na	C protein alpha-antigen
FSLS3586_03704	2	NA	NA	NA	NA	NA	NA	NA	1	na	ISSag8, transposase
FSLS3586_03709	1643	291.364	216.649	403.435	1.86216	0.896976	0.299897	0.770081	0	na	1-acyl-sn-glycerol-3-phosphate acyltransferase
FSLS3586_03714	646	66.6603	80.4206	46.0197	0.572238	-0.805314	0.752875	1	0	na	hypothetical protein
FSLS3586_03719	647	19.6853	22.0972	16.0675	0.727128	-0.45972	1	1	0	na	hypothetical protein
FSLS3586_03724	31	3253.68	3958.18	2196.94	0.555037	-0.849345	0.35651	0.824948	0	na	ATP-dependent RNA helicase
FSLS3586_03729	648	22.0684	32.5601	6.331	0.194441	-2.3626	0.510621	0.943589	0	na	YaeC family protein
FSLS3586_03734	649	17.6937	24.1337	8.03373	0.332885	-1.5869	0.707274	1	0	na	ABC transporter permease
FSLS3586_03739	1	15.152	25.2533	0	0	neg inf	0.3514	0.820093	0	na	ABC transporter ATP-binding protein
FSLS3586_03744	651	45.1268	56.0584	28.7295	0.512491	-0.9644	0.660316	1	0	na	hypothetical protein
FSLS3586_03749	107	704.409	523.309	976.059	1.86517	0.899304	0.304897	0.773932	0	prfC	peptide chain release factor 3
FSLS3586_03754	654	224.119	325.648	71.8237	0.220556	-2.18078	0.0267064	0.271293	0	na	cell wall surface anchor family protein
FSLS3586_03759	655	255.561	315.238	166.046	0.526731	-0.924861	0.343229	0.814314	0	na	hypothetical protein
FSLS3586_03764	656	170.082	236.723	70.1209	0.296216	-1.75528	0.100764	0.512346	0	na	oxalate/formate antiporter
FSLS3586_03769	657	493.848	580.903	363.267	0.625348	-0.677269	0.505159	0.938508	0	na	UDP-N-acetylmuramoyl-tripeptide--D-alanyl-D- alanine ligase
FSLS3586_03774	659	864.106	968.163	708.02	0.731302	-0.45146	0.651863	1	0	ddl	D-alanyl-alanine synthetase A
FSLS3586_03779	660	181.497	164.203	207.437	1.2633	0.337195	0.696171	1	0	recR	recombination protein RecR
FSLS3586_03784	601	504.472	654.613	279.261	0.426605	-1.22903	0.157566	0.619322	0	na	penicillin-binding protein 2B
FSLS3586_03789	661	1896.82	1248.16	2869.8	2.29922	1.20115	0.146735	0.601322	0	gpmA	phosphoglyceromutase
FSLS3586_03794	663	6347.89	1285	13942.2	10.85	3.43962	0.213383	0.680869	0	tpiA	triosephosphate isomerase
FSLS3586_03799	653	26472.2	12148.8	47957.2	3.94748	1.98093	0.0329663	0.300802	0	na	elongation factor Tu
FSLS3586_03804	664	325.99	377.432	248.829	0.659268	-0.601062	0.565453	0.982698	0	na	cell division protein
FSLS3586_03809	666	1482.18	2023.93	669.554	0.330819	-1.59589	0.0479499	0.365506	0	na	phosphoenolpyruvate carboxylase
FSLS3586_03814	667	562.506	638.369	448.712	0.702904	-0.508601	0.576664	0.98971	0	na	oligoendopeptidase F
FSLS3586_03819	669	92.1235	99.1658	81.5601	0.822462	-0.281978	0.882697	1	0	na	hypothetical protein
FSLS3586_03824	670	105.9	63.5333	169.451	2.66712	1.41528	0.245079	0.707094	0	na	hypothetical protein
FSLS3586_03829	671	414.999	514.748	265.376	0.515546	-0.955828	0.263675	0.730089	0	na	U32 family peptidase
FSLS3586_03834	2	NA	NA	NA	NA	NA	NA	NA	1	na	ISSag8, transposase
FSLS3586_03839	2	NA	NA	NA	NA	NA	NA	NA	1	na	ISSag8, transposase
FSLS3586_03844	672	23.4329	6.10465	49.4252	8.09632	3.01727	0.162977	0.629324	0	na	PTS system ascorbate-specific transporter subunit IIC
FSLS3586_03849	674	3.64421	0.717866	8.03373	11.1911	3.48428	0.683101	1	0	na	PTS system ascorbate-specific transporter subunit IIB
FSLS3586_03854	109	0.866743	1.44457	0	0	neg inf	1	1	0	na	PTS system ascorbate-specific transporter subunit IIA
FSLS3586_03859	676	1.4613	2.4355	0	0	neg inf	1	1	0	ulaD	3-keto-L-gulonate-6-phosphate decarboxylase
FSLS3586_03864	677	1.87706	3.12844	0	0	neg inf	1	1	0	na	L-xylulose 5-phosphate 3-epimerase
FSLS3586_03869	678	2.24455	3.74092	0	0	neg inf	1	1	0	araD	L-ribulose-5-phosphate 4-epimerase
FSLS3586_03874	679	1.93966	3.23276	0	0	neg inf	1	1	0	na	translaldolase
FSLS3586_03879	266	88.9968	94.2745	81.0802	0.860044	-0.217518	1	1	0	na	sugar-binding transcriptional regulator LacI
FSLS3586_03884	681	8.16438	8.25147	8.03373	0.973613	-0.0385801	1	1	0	na	hypothetical protein
FSLS3586_03889	682	22.3619	19.2521	27.0267	1.40383	0.489372	0.751822	1	0	na	D-isomer specific 2-hydroxyacid dehydrogenase
FSLS3586_03894	684	17.4284	16.3853	18.993	1.15914	0.213061	0.829268	1	0	na	PTS system transporter subunit IIC
FSLS3586_03899	685	10.6153	12.3363	8.03373	0.651228	-0.618765	1	1	0	na	hypothetical protein
FSLS3586_03904	614	10.312	17.1866	0	0	neg inf	0.592841	0.993635	0	na	carbohydrate kinase
FSLS3586_03909	686	5.82265	5.48376	6.331	1.1545	0.207268	1	1	0	na	hypothetical protein
FSLS3586_03914	687	153.534	127.496	192.593	1.51058	0.595103	0.461356	0.903922	0	na	transcriptional antiterminator
FSLS3586_03919	688	28.3935	23.9489	35.0605	1.46397	0.549884	0.734898	1	0	na	L-ascorbate 6-phosphate lactonase
FSLS3586_03924	689	82.8381	36.1276	152.904	4.23232	2.08145	0.0926206	0.500993	0	na	phosphoketolase
FSLS3586_03929	1	807.07	562.29	1174.24	2.08831	1.06234	0.232181	0.698086	0	na	glycine betaine/proline ABC transporter ATP-binding protein
FSLS3586_03934	91	1283.42	787.008	2028.04	2.5769	1.36564	0.190494	0.661524	0	na	amino acid ABC transporter permease
FSLS3586_03939	2	NA	NA	NA	NA	NA	NA	NA	1	na	ISSag8, transposase
FSLS3586_03944	3	NA	NA	NA	NA	NA	NA	NA	1	na	IS256 family transposase
FSLS3586_03949	690	550.672	720.726	295.591	0.41013	-1.28585	0.176513	0.65322	0	na	RND family efflux transporter MFP subunit
FSLS3586_03954	1	482.258	556.229	371.3	0.667531	-0.583093	0.579825	0.98971	0	na	ABC transporter ATP-binding protein
FSLS3586_03959	1644	1306.72	1116.65	1591.82	1.42553	0.511503	0.479894	0.914103	0	na	ABC transporter permease
FSLS3586_03964	691	498.803	533.333	447.009	0.838143	-0.254731	0.818395	1	0	rpsP	30S ribosomal protein S16
FSLS3586_03969	692	1098.2	658.739	1757.39	2.66781	1.41566	0.0992725	0.506948	0	na	KH domain-containing protein
FSLS3586_03974	693	179.62	275.993	35.0605	0.127034	-2.97672	0.00660027	0.125405	0	na	RofA family transcriptional regulator
FSLS3586_03979	694	33.8377	45.6845	16.0675	0.351705	-1.50756	0.457192	0.901768	0	rimM	16S rRNA-processing protein RimM
FSLS3586_03984	695	79.8305	105.457	41.3915	0.392498	-1.34924	0.361253	0.830073	0	trmD	tRNA (guanine-N(1)-)-methyltransferase
FSLS3586_03989	593	119.455	139.683	89.1139	0.637972	-0.648435	0.700078	1	0	na	ferredoxin--NADP reductase
FSLS3586_03994	193	711.22	212.176	1459.79	6.88007	2.78242	0.1454	0.600381	0	na	hypothetical protein
FSLS3586_03999	696	165.038	186.109	133.431	0.716951	-0.480054	0.839646	1	0	na	2-dehydropantoate 2-reductase
FSLS3586_04004	697	338.542	471.557	139.019	0.294809	-1.76215	0.0469616	0.363631	0	na	surface antigen-like protein
FSLS3586_04009	111	222.366	268.674	152.904	0.569105	-0.813232	0.477618	0.914103	0	na	hypothetical protein
FSLS3586_04014	38	103.434	59.743	168.971	2.8283	1.49994	0.177966	0.65322	0	na	DeoR family transcriptional regulator
FSLS3586_04019	20	174.657	96.159	292.403	3.04083	1.60446	0.145334	0.600381	0	na	Fructose-1-phosphate kinase
FSLS3586_04024	182	3076.56	268.556	7288.57	27.1398	4.76234	0.182378	0.65322	0	na	PTS system family fructose/mannitol transporter subunit IIABC
FSLS3586_04029	698	90.8884	73.7335	116.621	1.58165	0.66143	0.575713	0.98971	0	na	hypothetical protein
FSLS3586_04034	699	38.4661	51.4482	18.993	0.369167	-1.43765	0.596307	0.997227	0	na	hypothetical protein
FSLS3586_04039	700	246.236	259.44	226.43	0.872766	-0.196333	0.94544	1	0	na	hypothetical protein
FSLS3586_04044	701	615.422	670.558	532.718	0.794439	-0.331991	0.769456	1	0	na	DegV family protein
FSLS3586_04049	704	153.145	233.003	33.3577	0.143164	-2.80426	0.0157741	0.206548	0	na	tRNA CCA-pyrophosphorylase
FSLS3586_04054	16	242.877	340.03	97.1476	0.285703	-1.80741	0.0686148	0.440733	0	na	ABC transporter ATP-binding protein
FSLS3586_04069	1	304.25	389.896	175.782	0.450844	-1.1493	0.203823	0.677182	0	na	ABC transporter ATP-binding protein/permease
FSLS3586_04074	1	419.029	491.105	310.916	0.633095	-0.659506	0.511232	0.943589	0	na	ABC transporter permease/ATP-binding protein
FSLS3586_04079	705	267.865	335.424	166.526	0.496464	-1.01024	0.247559	0.710318	0	na	hypothetical protein
FSLS3586_04084	706	557.532	808.946	180.411	0.223019	-2.16476	0.0104527	0.166894	0	na	glutamate dehydrogenase
FSLS3586_04089	707	319.517	260.982	407.321	1.56073	0.642218	0.479298	0.914103	0	na	peptide deformylase
FSLS3586_04094	709	399.058	645.943	28.7295	0.0444768	-4.4908	1.22167e-05	0.00106238	0	na	hypothetical protein
FSLS3586_04099	710	43.7149	53.7052	28.7295	0.534947	-0.902531	0.699765	1	0	na	MarR family transcriptional regulator
FSLS3586_04104	194	NA	NA	NA	NA	NA	NA	NA	1	na	hypothetical protein
FSLS3586_04113	711	25.1717	23.9351	27.0267	1.12917	0.175262	0.890116	1	0	na	hypothetical protein
FSLS3586_04118	712	4882.41	1399.94	10106.1	7.21894	2.85179	0.0815948	0.480249	0	na	DNA-binding protein HU
FSLS3586_04123	713	90.5352	127.518	35.0605	0.274945	-1.86279	0.157775	0.619322	0	na	hypothetical protein
FSLS3586_04128	714	235.671	284.358	162.64	0.571956	-0.806025	0.452638	0.89852	0	na	hypothetical protein
FSLS3586_04133	703	416.372	501.928	288.037	0.573862	-0.801224	0.449071	0.896133	0	na	DegV family protein
FSLS3586_04138	715	446.44	656.248	131.728	0.200729	-2.31668	0.0126296	0.183048	0	na	DNA repair protein RecN
FSLS3586_04143	717	97.8387	136.605	39.6887	0.290536	-1.78321	0.190139	0.661524	0	na	hypothetical protein
FSLS3586_04148	718	233.108	318.392	105.181	0.330352	-1.59792	0.108621	0.529294	0	na	hemolysin A
FSLS3586_04153	719	234.236	333.254	85.7084	0.257187	-1.95911	0.060895	0.415963	0	na	geranyltranstransferase
FSLS3586_04158	721	42.0855	61.7011	12.662	0.205215	-2.28479	0.279629	0.7491	0	na	exodeoxyribonuclease VII small subunit
FSLS3586_04163	722	450.599	576.671	261.491	0.453449	-1.14099	0.20858	0.680315	0	xseA	exodeoxyribonuclease VII large subunit
FSLS3586_04168	723	204.95	159.63	272.93	1.70977	0.773799	0.407555	0.858048	0	na	hypothetical protein
FSLS3586_04173	724	155.039	142.345	174.08	1.22294	0.290354	0.768832	1	0	na	bifunctional 5,10-methylene-tetrahydrofolate dehydrogenase/ 5,10-methylene-tetrahydrofolate cyclohydrolase
FSLS3586_04178	87	698.128	842.166	482.07	0.572417	-0.804862	0.350803	0.820093	0	na	phosphoglucomutase/phosphomannomutase family protein
FSLS3586_04183	1	266.392	146.796	445.787	3.03677	1.60254	0.122812	0.559836	0	na	hypothetical protein
FSLS3586_04188	6	130.007	123.184	140.242	1.13848	0.187104	0.793251	1	0	na	amino acid ABC transporter permease
FSLS3586_04193	19	NA	NA	NA	NA	NA	NA	NA	1	na	reverse transcriptase and maturase
FSLS3586_04198	191	147.781	22.8117	335.234	14.6957	3.87732	0.264137	0.730089	1	na	C protein alpha-antigen
FSLS3586_04223	725	14.7203	20.3132	6.331	0.311669	-1.68191	0.87771	1	0	na	hypothetical protein
FSLS3586_04228	726	100.73	62.5424	158.012	2.52648	1.33713	0.245184	0.707094	0	na	hypothetical protein
FSLS3586_04233	90	225.677	68.2264	461.854	6.76944	2.75904	0.0253786	0.268136	0	na	acetyltransferase
FSLS3586_04238	90	100.562	87.9062	119.546	1.35993	0.44353	0.63517	1	0	na	hypothetical protein
FSLS3586_04243	727	66.5978	60.0283	76.4519	1.2736	0.348909	0.719725	1	0	na	hypothetical protein
FSLS3586_04248	114	2461.62	539.24	5345.2	9.91246	3.30924	0.0832634	0.480249	0	valS	valyl-tRNA ligase
FSLS3586_04253	1825	71.412	87.205	47.7225	0.547245	-0.869742	0.6523	1	0	na	hypothetical protein
FSLS3586_04258	1826	20.8365	25.1511	14.3647	0.571138	-0.808089	0.965777	1	0	na	ATP-dependent RNA helicase
FSLS3586_04263	388	420.408	274.773	638.859	2.32504	1.21726	0.192307	0.661524	0	na	Gfo/Idh/MocA family oxidoreductase
FSLS3586_04268	351	302.493	290.067	321.132	1.1071	0.146781	0.873393	1	0	na	hypothetical protein
FSLS3586_04273	731	69.7693	102.485	20.6957	0.201939	-2.30801	0.124134	0.564722	0	na	hypothetical protein
FSLS3586_04278	732	1109.4	677.942	1756.6	2.59108	1.37355	0.138507	0.5905	0	na	asparagine synthetase AsnA
FSLS3586_04283	733	41.9696	61.5081	12.662	0.205859	-2.28027	0.281519	0.751356	0	na	hypothetical protein
FSLS3586_04288	232	124.031	149.259	86.1884	0.577441	-0.792256	0.529461	0.957811	0	na	hypothetical protein
FSLS3586_04293	735	47.3793	40.6596	57.4589	1.41317	0.498935	0.723935	1	0	na	hypothetical protein
FSLS3586_04298	736	167.033	156.98	182.113	1.16011	0.214258	0.832725	1	0	coaD	phosphopantetheine adenylyltransferase
FSLS3586_04303	737	221.056	280.287	132.208	0.471688	-1.0841	0.310266	0.777549	0	na	hypothetical protein
FSLS3586_04308	738	54.1145	61.4613	43.0942	0.701159	-0.512186	0.866201	1	0	na	hypothetical protein
FSLS3586_04313	739	73.438	107.464	22.3985	0.208427	-2.26239	0.103692	0.518394	0	na	hypothetical protein
FSLS3586_04318	740	208.49	262.75	127.1	0.48373	-1.04773	0.380357	0.845562	0	na	ribosomal RNA large subunit methyltransferase N
FSLS3586_04323	741	81.2318	89.4543	68.8981	0.770205	-0.376686	0.789464	1	0	na	hypothetical protein
FSLS3586_04328	1	181.311	179.146	184.559	1.03021	0.0429451	0.840748	1	0	na	ABC transporter permease/ATP-binding protein
FSLS3586_04333	1	158.983	173.747	136.836	0.787563	-0.344533	0.91195	1	0	na	ABC transporter permease/ATP-binding protein
FSLS3586_04338	530	50.7548	64.3031	30.4322	0.473261	-1.07929	0.519082	0.951614	0	na	anthranilate synthase component II
FSLS3586_04343	2	NA	NA	NA	NA	NA	NA	NA	1	na	ISSag8, transposase
FSLS3586_04350	665	392.429	251.836	603.319	2.39568	1.26044	0.170598	0.646643	1	na	rod shape-determining protein RodA
FSLS3586_04355	742	165.687	208.295	101.776	0.488615	-1.03323	0.403206	0.855489	0	na	HAD superfamily hydrolase
FSLS3586_04360	115	941.811	986.654	874.546	0.886375	-0.17401	0.892221	1	0	gyrB	DNA gyrase subunit B
FSLS3586_04365	744	1248.14	1413.28	1000.42	0.707875	-0.498434	0.58173	0.98971	0	na	septation ring formation regulator EzrA
FSLS3586_04370	745	68.6965	78.4586	54.0534	0.688943	-0.537545	0.888688	1	0	na	phosphoserine phosphatase SerB
FSLS3586_04375	746	46.3094	47.3178	44.7969	0.946726	-0.0789817	1	1	0	na	MutT/nudix family protein
FSLS3586_04380	747	46.9704	47.6042	46.0197	0.966716	-0.0488355	0.922538	1	0	na	hypothetical protein
FSLS3586_04385	748	16037.3	6476.58	30378.5	4.69051	2.22975	0.0528779	0.386006	0	eno	enolase
FSLS3586_04390	144	50.3595	56.3383	41.3915	0.734695	-0.444782	0.972852	1	0	na	hypothetical protein
FSLS3586_04395	749	259.552	325.294	160.938	0.494744	-1.01524	0.324912	0.791624	0	na	3-phosphoshikimate 1-carboxyvinyltransferase
FSLS3586_04400	750	47.7331	59.267	30.4322	0.513476	-0.961632	0.591293	0.99325	0	aroK	shikimate kinase
FSLS3586_04405	1618	235.576	306.438	129.283	0.421889	-1.24507	0.202764	0.676663	0	na	psr protein
FSLS3586_04410	116	180.823	196.671	157.052	0.798553	-0.324539	1	1	0	na	RNA methyltransferase
FSLS3586_04415	1827	46.4231	68.9305	12.662	0.183692	-2.44464	0.215854	0.680869	0	na	hypothetical protein
FSLS3586_04420	1646	1.31508	2.1918	0	0	neg inf	1	1	0	na	hypothetical protein
FSLS3586_04425	410	1.95006	3.25011	0	0	neg inf	1	1	0	na	hypothetical protein
FSLS3586_04430	1647	6.53692	1.31837	14.3647	10.8958	3.4457	0.426366	0.876105	0	na	hypothetical protein
FSLS3586_04435	22	4.25791	7.09651	0	0	neg inf	1	1	0	na	putative conjugal transfer protein
FSLS3586_04440	1648	0.335082	0.558471	0	0	neg inf	1	1	0	na	hypothetical protein
FSLS3586_04445	1649	0.314882	0.524804	0	0	neg inf	1	1	0	na	conjugative transposon protein
FSLS3586_04450	1650	13.0378	3.71184	27.0267	7.28122	2.86418	0.263507	0.730089	0	na	membrane protein
FSLS3586_04455	288	0.561876	0.93646	0	0	neg inf	1	1	0	na	conjugative transposon protein
FSLS3586_04460	1651	0.592091	0.986818	0	0	neg inf	1	1	0	na	conjugative transposon membrane protein
FSLS3586_04465	11	12.8332	7.59148	20.6957	2.72618	1.44688	0.547543	0.970976	0	na	conjugal transfer protein
FSLS3586_04470	24	NA	NA	NA	NA	NA	NA	NA	1	na	group II intron reverse transcriptase/maturase
FSLS3586_04475	2	NA	NA	NA	NA	NA	NA	NA	1	na	ISSag8, transposase
FSLS3586_04480	754	242.065	338.676	97.1476	0.286845	-1.80166	0.0696356	0.444333	0	recO	DNA repair protein RecO
FSLS3586_04485	74	347.443	479.085	149.978	0.313051	-1.67553	0.0639968	0.429367	0	na	aromatic amino acid aminotransferase
FSLS3586_04490	84	2258.37	1113.28	3976.01	3.57143	1.8365	0.078229	0.471669	0	na	ribose-phosphate pyrophosphokinase
FSLS3586_04495	104	77900	5805.64	186042	32.045	5.00203	0.0668004	0.431531	0	na	PcsB protein
FSLS3586_04500	1965	265890	208.629	664413	3184.67	11.6369	0.00029383	0.0135144	1	na	bacteriophage replication gene A protein (GPA)
FSLS3586_04517	756	2865.15	2990.94	2676.47	0.894858	-0.16027	0.890841	1	0	na	cell division protein FtsH
FSLS3586_04522	758	477.507	646.346	224.248	0.346946	-1.52721	0.098321	0.506021	0	na	hypoxanthine-guanine phosphoribosyltransferase
FSLS3586_04527	759	242.309	385.831	27.0267	0.0700481	-3.83551	0.00046566	0.0187792	0	na	tRNA(Ile)-lysidine synthetase
FSLS3586_04532	760	170.242	229.363	81.5601	0.355594	-1.4917	0.13882	0.5905	0	na	beta-lactamase
FSLS3586_04537	761	9.76934	10.9264	8.03373	0.735258	-0.443677	1	1	0	na	hypothetical protein
FSLS3586_04542	762	35.5564	49.6841	14.3647	0.289121	-1.79025	0.412654	0.864699	0	na	cell division protein
FSLS3586_04547	763	23.7373	31.1208	12.662	0.406866	-1.29737	0.821947	1	0	na	S4 domain-containing protein
FSLS3586_04552	94	294.904	357.756	200.626	0.560791	-0.834465	0.44022	0.889146	0	na	transcription-repair coupling factor
FSLS3586_04557	765	27.9667	37.0347	14.3647	0.387872	-1.36635	0.645997	1	0	na	peptidyl-tRNA hydrolase
FSLS3586_04562	766	686.775	703.117	662.263	0.941897	-0.0863591	1	1	0	na	GTP-binding protein YchF
FSLS3586_04577	768	17.953	21.4803	12.662	0.58947	-0.762511	1	1	0	na	hypothetical protein
FSLS3586_04582	769	95.87	132.189	41.3915	0.313123	-1.6752	0.203963	0.677182	0	na	diacylglycerol kinase domain-containing protein
FSLS3586_04587	771	391.843	457.641	293.146	0.640559	-0.642597	0.548851	0.971771	0	na	DNA polymerase III subunit beta
FSLS3586_04592	772	354.456	518.688	108.107	0.208424	-2.26241	0.016474	0.208104	0	dnaA	chromosomal replication initiation protein
FSLS3586_04597	773	55.4636	65.9801	39.6887	0.601525	-0.733303	0.829035	1	0	na	hypothetical protein
FSLS3586_04602	774	569.615	695.83	380.294	0.546533	-0.871619	0.299493	0.770081	0	na	serine peptidase HtrA
FSLS3586_04607	775	81.8181	91.5665	67.1954	0.733843	-0.446457	0.77741	1	0	na	rRNA large subunit methyltransferase
FSLS3586_04612	776	250.025	276.786	209.883	0.758286	-0.399187	0.849092	1	0	na	hypothetical protein
FSLS3586_04617	16	1135.06	1102.09	1184.5	1.07478	0.104036	0.810897	1	0	na	ABC transporter ATP-binding protein
FSLS3586_04622	777	265.363	192.788	374.226	1.94113	0.956893	0.250607	0.715433	0	na	hypothetical protein
FSLS3586_04627	780	43.1302	43.1542	43.0942	0.998609	-0.0020075	1	1	0	na	hypothetical protein
FSLS3586_04632	781	353.287	371.142	326.503	0.879725	-0.184875	0.977183	1	0	na	tryptophanyl-tRNA ligase II
FSLS3586_04637	2	NA	NA	NA	NA	NA	NA	NA	1	na	ISSag8, transposase
FSLS3586_04650	782	NA	NA	NA	NA	NA	NA	NA	0	na	hypothetical protein
FSLS3586_04655	783	16.8236	0.445038	41.3915	93.0065	6.53926	0.0214843	0.240476	0	na	hypothetical protein
FSLS3586_04660	784	NA	NA	NA	NA	NA	NA	NA	0	na	prophage LambdaSa04, head-tail adaptor
FSLS3586_04665	785	NA	NA	NA	NA	NA	NA	NA	0	na	hypothetical protein
FSLS3586_04670	184	NA	NA	NA	NA	NA	NA	NA	1	na	prophage LambdaSa04, HK97 family major capsid protein
FSLS3586_04675	184	14.5054	0.802076	35.0605	43.7121	5.44996	0.0730686	0.458912	1	na	prophage LambdaSa04, HK97 family major capsid protein
FSLS3586_04680	556	24.4586	0.508113	60.3844	118.841	6.89288	0.0181963	0.221193	0	na	prophage LambdaSa04, ClpP endopeptidase
FSLS3586_04685	221	39.1857	4.76501	90.8166	19.0591	4.2524	0.033123	0.300802	0	na	prophage LambdaSa04, HK97 family portal protein
FSLS3586_04690	1829	51.2704	44.0593	62.0872	1.40917	0.494849	0.653874	1	0	na	hypothetical protein
FSLS3586_04695	1815	88.812	78.219	104.701	1.33857	0.42069	0.581082	0.98971	0	na	RelE/ParE family plasmid stabilization system protein
FSLS3586_04700	1831	67.1881	65.2329	70.1209	1.07493	0.104245	0.897852	1	0	na	hypothetical protein
FSLS3586_04705	555	127.232	3.32137	313.099	94.268	6.5587	0.000155646	0.00926093	0	na	prophage LambdaSa04, terminase, large subunit
FSLS3586_04710	554	6.65625	0.3821	16.0675	42.0505	5.39405	0.466305	0.909677	0	na	phage terminase, small subunit
FSLS3586_04715	553	62.7315	2.29672	153.384	66.7838	6.06143	0.00259037	0.0673198	0	na	hypothetical protein
FSLS3586_04720	1832	47.9898	0.780755	118.803	152.165	7.24949	0.272971	0.742274	0	na	hypothetical protein
FSLS3586_04735	1833	0.335082	0.558471	0	0	neg inf	1	1	0	na	hypothetical protein
FSLS3586_04740	154	74.1885	1.42349	183.336	128.794	7.00892	0.000107692	0.00716151	0	na	prophage LambdaW4, DNA methylase
FSLS3586_04745	147	NA	NA	NA	NA	NA	NA	NA	0	na	hypothetical protein
FSLS3586_04750	1813	49.0216	58.3291	35.0605	0.60108	-0.734371	0.786781	1	0	na	toxin-antitoxin system, antitoxin component, ribbon-helix-helix fold protein
FSLS3586_04755	1834	33.5365	42.0971	20.6957	0.491619	-1.02439	0.757438	1	0	na	RelE/StbE family addiction module toxin
FSLS3586_04760	552	48.6663	3.36349	116.621	34.6725	5.11572	0.0138875	0.191461	0	na	Phage endonuclease
FSLS3586_04765	92	257.161	4.29569	636.459	148.162	7.21103	7.0878e-05	0.00534184	0	na	S-adenosylmethionine synthetase
FSLS3586_04770	551	14.2304	4.56432	28.7295	6.29435	2.65406	0.317629	0.783771	0	na	hypothetical protein
FSLS3586_04775	549	455.04	19.8448	1107.83	55.8249	5.80284	8.46141e-05	0.00617137	0	na	prophage LambdaSa04, SNF2 family helicase
FSLS3586_04780	548	19.2616	2.23799	44.7969	20.0166	4.32312	0.128334	0.576317	0	na	hypothetical protein
FSLS3586_04785	1835	239.846	35.3415	546.603	15.4663	3.95106	0.00321948	0.075487	0	na	Phage DNA polymerase
FSLS3586_04790	547	162.616	4.16557	400.293	96.0956	6.5864	0.0327798	0.300802	0	na	hypothetical protein
FSLS3586_04795	546	860.361	28.1111	2108.74	75.0144	6.2291	1.91089e-05	0.0016002	0	na	hypothetical protein
FSLS3586_04800	545	414.05	9.97695	1020.16	102.252	6.67598	8.35027e-06	0.000786665	0	na	hypothetical protein
FSLS3586_04805	543	302.806	36.0682	702.912	19.4884	4.28455	0.00167874	0.049294	0	na	prophage LambdaSa04, DNA polymerase
FSLS3586_04810	1836	157.273	139.082	184.559	1.32698	0.408145	0.568515	0.98499	0	na	hypothetical protein
FSLS3586_04815	542	20.0633	5.84458	41.3915	7.08202	2.82416	0.193312	0.661524	0	na	hypothetical protein
FSLS3586_04820	541	14.0834	23.4724	0	0	neg inf	0.393702	0.849206	0	na	hypothetical protein
FSLS3586_04825	285	4.66222	2.41455	8.03373	3.32722	1.73432	0.852366	1	0	na	hypothetical protein
FSLS3586_04830	286	156.91	57.0042	306.768	5.38149	2.428	0.0498368	0.373116	0	na	chromosome segregation ATPase
FSLS3586_04835	146	5.93677	4.53879	8.03373	1.77002	0.823763	1	1	0	na	hypothetical protein
FSLS3586_04840	1837	39.5724	16.9364	73.5264	4.34132	2.11813	0.218677	0.681744	0	na	Degenerate transposase
FSLS3586_04845	1838	1.95001	3.25001	0	0	neg inf	1	1	0	na	hypothetical protein
FSLS3586_04850	1966	836.772	32.0853	2043.8	63.699	5.9932	0.17267	0.650677	0	na	hypothetical protein
FSLS3586_04855	1967	4.07433	2.56988	6.331	2.46353	1.30073	0.775618	1	0	na	hypothetical protein
FSLS3586_04860	192	203.473	13.5209	488.401	36.122	5.17481	0.00103135	0.0333128	1	na	hypothetical protein
FSLS3586_04865	786	450.865	418.041	500.103	1.1963	0.258582	0.655779	1	0	na	hypothetical protein
FSLS3586_04870	787	76.0677	108.762	27.0267	0.248495	-2.00871	0.337899	0.810836	0	recX	recombination regulator RecX
FSLS3586_04875	116	304.571	481.159	39.6887	0.0824856	-3.59971	0.000473425	0.0187792	0	na	hypothetical protein
FSLS3586_04880	788	205.182	313.24	43.0942	0.137576	-2.8617	0.00591792	0.117027	0	na	hypothetical protein
FSLS3586_04885	790	119.612	169.809	44.317	0.260982	-1.93798	0.138523	0.5905	0	na	GNAT family acetyltransferase
FSLS3586_04890	39	184.858	221.093	130.505	0.590275	-0.760542	0.554511	0.974164	0	na	hypothetical protein
FSLS3586_04895	3	96.7105	65.4194	143.647	2.19579	1.13474	0.317876	0.783771	1	na	IS256 family transposase
FSLS3586_04914	2	NA	NA	NA	NA	NA	NA	NA	1	na	ISSag8, transposase
FSLS3586_04919	792	284.65	349.107	187.964	0.538415	-0.89321	0.395312	0.84962	0	recF	recombination protein F
FSLS3586_04924	793	48.7793	71.7223	14.3647	0.200283	-2.31989	0.187882	0.657761	0	na	hypothetical protein
FSLS3586_04929	794	134.118	162.985	90.8166	0.557207	-0.843714	0.518294	0.951614	0	na	hypothetical protein
FSLS3586_04934	795	173.461	230.827	87.4112	0.378687	-1.40092	0.222738	0.685184	0	na	M16B family peptidase
FSLS3586_04939	796	443.873	338.887	601.353	1.77449	0.827408	0.389695	0.849206	0	na	CDP-diacylglycerol--glycerol-3-phosphate 3-phosphatidyltransferase
FSLS3586_04944	1	952.946	666.805	1382.16	2.0728	1.05158	0.236367	0.702019	0	cbiO	cobalt transporter ATP-binding subunit
FSLS3586_04949	1	201.239	280.21	82.7829	0.295431	-1.7591	0.0914981	0.496108	0	cbiO	cobalt transporter ATP-binding subunit
FSLS3586_04954	797	421.596	231.957	706.055	3.0439	1.60592	0.102894	0.518063	0	na	cobalt transport family protein
FSLS3586_04959	800	54.5357	72.8749	27.0267	0.370864	-1.43104	0.440114	0.889146	0	na	LysM domain-containing protein
FSLS3586_04964	801	12767.7	607.954	31007.3	51.0028	5.6725	4.03739e-05	0.00326019	0	na	transglycosylase-like domain-containing protein
FSLS3586_04969	802	7151.37	126.408	17688.8	139.934	7.1286	5.46563e-07	9.451e-05	0	na	L-serine dehydratase, iron-sulfur-dependent, alpha subunit
FSLS3586_04974	803	78.8966	63.6437	101.776	1.59915	0.677306	0.468895	0.910799	0	na	L-serine dehydratase, iron-sulfur-dependent subunit beta
FSLS3586_04979	804	547.761	554.704	537.346	0.968708	-0.0458659	1	1	0	mnmA	tRNA-specific 2-thiouridylase MnmA
FSLS3586_04984	805	339.762	313.876	378.591	1.20618	0.270445	0.756934	1	0	na	MarC family membrane protein
FSLS3586_04989	806	580.417	637.366	494.995	0.776626	-0.364709	0.808604	1	0	na	tRNA uridine 5-carboxymethylaminomethyl modification enzyme GidA
FSLS3586_04994	808	1142.25	1392.12	767.445	0.551278	-0.859148	0.34997	0.820093	0	na	DHH family protein
FSLS3586_04999	810	184.647	260.182	71.3437	0.274207	-1.86667	0.0981079	0.506021	0	rplI	50S ribosomal protein L9
FSLS3586_05004	811	742.628	996.351	362.044	0.36337	-1.46049	0.0816047	0.480249	0	na	replicative DNA helicase
FSLS3586_05009	812	129.955	165.624	76.4519	0.4616	-1.11529	0.369549	0.835328	0	na	hypothetical protein
FSLS3586_05014	813	6129.42	1821.08	12591.9	6.91455	2.78964	0.00863879	0.151413	0	rpsD	30S ribosomal protein S4
FSLS3586_05019	814	6.31298	10.5216	0	0	neg inf	0.931717	1	0	na	hypothetical protein
FSLS3586_05024	644	18.3241	20.9637	14.3647	0.68522	-0.54536	1	1	0	na	prophage Sa05, transcriptional regulator
FSLS3586_05029	815	113.042	91.5027	145.35	1.58848	0.667646	0.54248	0.96915	0	na	hypothetical protein
FSLS3586_05034	816	8.65813	10.2095	6.331	0.620106	-0.689414	1	1	0	na	hypothetical protein
FSLS3586_05039	817	520.012	473.731	589.434	1.24424	0.315263	0.705912	1	0	na	hypothetical protein
FSLS3586_05044	818	1212.91	1346.44	1012.6	0.752059	-0.411082	0.68066	1	0	na	hypothetical protein
FSLS3586_05049	37	1143.22	942.712	1443.98	1.53173	0.615163	0.491264	0.926395	0	na	glycine betaine/carnitine/choline ABC transporter permease/substrate-binding protein
FSLS3586_05054	1	369.332	491.059	186.742	0.380284	-1.39485	0.119366	0.55418	0	na	glycine betaine/carnitine/choline ABC transporter ATP-binding protein
FSLS3586_05059	1652	9.86389	11.084	8.03373	0.724805	-0.464335	1	1	0	na	response regulator
FSLS3586_05064	1653	8.93794	10.6759	6.331	0.593017	-0.753854	1	1	0	na	hypothetical protein
FSLS3586_05069	155	4.62304	7.70506	0	0	neg inf	1	1	0	na	ornithine carbamoyltransferase
FSLS3586_05074	159	5.68884	5.26073	6.331	1.20344	0.267169	0.990884	1	0	na	amino acid kinase
FSLS3586_05079	1654	3.90964	6.51607	0	0	neg inf	1	1	0	na	hypothetical protein
FSLS3586_05094	4	0.617254	1.02876	0	0	neg inf	1	1	0	na	DNA-binding response regulator
FSLS3586_05099	1655	0.317408	0.529014	0	0	neg inf	1	1	0	na	hypothetical protein
FSLS3586_05114	2	NA	NA	NA	NA	NA	NA	NA	1	na	ISSag8, transposase
FSLS3586_05119	3	NA	NA	NA	NA	NA	NA	NA	1	na	IS256 family transposase
FSLS3586_05124	1840	22.9877	23.3806	22.3985	0.957995	-0.0619101	1	1	0	na	hypothetical protein
FSLS3586_05129	1656	2.17117	3.61861	0	0	neg inf	1	1	0	na	hypothetical protein
FSLS3586_05134	1657	19.6635	6.31335	39.6887	6.28648	2.65225	0.231544	0.697097	0	na	hypothetical protein
FSLS3586_05139	820	109.918	141.805	62.0872	0.437834	-1.19154	0.367303	0.832972	0	na	hypothetical protein
FSLS3586_05144	448	29.5477	45.0254	6.331	0.140609	-2.83024	0.292838	0.760169	0	na	MutR family transcriptional regulator
FSLS3586_05149	821	42.7584	50.9758	30.4322	0.596993	-0.744214	0.729786	1	0	na	formamidopyrimidine/5-formyluracil/ 5-hydroxymethyluracil DNA glycosylase
FSLS3586_05154	822	25.8331	34.6138	12.662	0.365807	-1.45084	0.729614	1	0	coaE	dephospho-CoA kinase
FSLS3586_05159	1	129.24	143.328	108.107	0.754262	-0.406862	0.902267	1	0	na	ABC transporter ATP-binding protein
FSLS3586_05174	823	2646.6	477.136	5900.8	12.3671	3.62844	0.061109	0.416167	0	na	hypothetical protein
FSLS3586_05179	160	12.565	20.9417	0	0	neg inf	0.462899	0.905376	0	rpmG	50S ribosomal protein L33
FSLS3586_05184	824	446.291	370.655	559.745	1.51015	0.594693	0.446666	0.895035	0	secG	preprotein translocase subunit SecG
FSLS3586_05189	825	633.962	831.628	337.463	0.405786	-1.30121	0.147454	0.601429	0	na	exoribonuclease R
FSLS3586_05194	826	102.099	121.147	73.5264	0.606918	-0.720426	0.579526	0.98971	0	smpB	SsrA-binding protein
FSLS3586_05199	233	1326.64	722.486	2232.86	3.09053	1.62785	0.0719776	0.453319	0	na	amino acid permease
FSLS3586_05204	827	363.103	211.08	591.137	2.80053	1.4857	0.132863	0.584441	0	na	glycosyl transferase
FSLS3586_05209	828	207.363	151.165	291.66	1.92942	0.948164	0.524248	0.955115	0	na	lactoylglutathione lyase
FSLS3586_05214	829	126.893	154.029	86.1884	0.559559	-0.837638	0.496621	0.93135	0	na	nitroreductase family protein
FSLS3586_05219	105	273.641	300.574	233.241	0.775987	-0.365896	0.730659	1	0	na	aldo/keto reductase
FSLS3586_05224	32	13.0098	21.6829	0	0	neg inf	0.441491	0.889671	0	na	hypothetical protein
FSLS3586_05229	117	160.716	137.195	195.998	1.42861	0.51461	0.53787	0.967482	0	na	amidase
FSLS3586_05234	831	384.273	506.384	201.106	0.397142	-1.33227	0.135256	0.586456	0	na	cell wall surface anchor family protein
FSLS3586_05239	832	314.341	216.815	460.631	2.12454	1.08715	0.282047	0.751356	0	na	aminopeptidase PepS
FSLS3586_05244	1659	31.3603	37.3348	22.3985	0.599936	-0.73712	0.838908	1	0	na	hypothetical protein
FSLS3586_05249	767	4532.6	1137.61	9625.08	8.46079	3.08079	0.00357217	0.0824152	0	obgE	GTPase CgtA
FSLS3586_05254	833	36.8299	47.5861	20.6957	0.434912	-1.20121	0.64554	1	0	na	hypothetical protein
FSLS3586_05259	834	53.8865	67.5724	33.3577	0.493659	-1.01841	0.720544	1	0	na	hypothetical protein
FSLS3586_05264	19	NA	NA	NA	NA	NA	NA	NA	1	na	reverse transcriptase and maturase
FSLS3586_05269	2	NA	NA	NA	NA	NA	NA	NA	1	na	ISSag8, transposase
FSLS3586_05274	8	1848.07	370.409	4064.56	10.9732	3.45591	0.131845	0.584408	0	na	acetoin reductase
FSLS3586_05279	835	87.5277	99.9475	68.8981	0.689343	-0.536705	0.67275	1	0	na	hypothetical protein
FSLS3586_05284	836	106.491	136.093	62.0872	0.456212	-1.13222	0.404096	0.855489	0	na	hypothetical protein
FSLS3586_05289	837	878.842	662.613	1203.19	1.81582	0.860621	0.384961	0.848464	0	na	cell division protein FtsX
FSLS3586_05294	1	304.602	387.397	180.411	0.465699	-1.10253	0.235562	0.702019	0	na	cell division ABC transporter ATP-binding protein FtsE
FSLS3586_05299	311	563.777	638.856	451.158	0.706196	-0.50186	0.631423	1	0	prfB	peptide chain release factor 2
FSLS3586_05304	1968	NA	NA	NA	NA	NA	NA	NA	0	prfB	peptide chain release factor 2
FSLS3586_05309	839	78.9117	96.299	52.8307	0.548611	-0.866145	0.517266	0.951614	0	na	(Fe-S)-binding protein
FSLS3586_05314	840	65.9169	71.5555	57.4589	0.802998	-0.316532	0.955331	1	0	na	fructose-1,6-bisphosphatase
FSLS3586_05319	841	105.584	162.176	20.6957	0.127613	-2.97015	0.0230043	0.250061	0	na	hypothetical protein
FSLS3586_05324	118	2902.34	2235.2	3903.06	1.74618	0.804202	0.312844	0.779867	0	na	calcium-transporting ATPase
FSLS3586_05329	842	88.1136	66.0234	121.249	1.83645	0.876922	0.43064	0.883454	0	na	hypothetical protein
FSLS3586_05334	843	113.085	136.373	78.1547	0.573097	-0.803149	0.55226	0.973994	0	na	HD domain-containing protein
FSLS3586_05339	14	144.778	201.04	60.3844	0.300361	-1.73523	0.139561	0.5905	0	na	cof family hydrolase
FSLS3586_05344	112	242.02	316.043	130.985	0.414454	-1.27072	0.181802	0.65322	0	na	FemAB family protein
FSLS3586_05349	112	233.42	335.795	79.8574	0.237816	-2.07208	0.0317319	0.300802	0	na	hypothetical protein
FSLS3586_05354	111	408.401	377.306	455.043	1.20603	0.270268	0.734196	1	0	na	beta-lactam resistance factor
FSLS3586_05359	844	443.224	699.586	58.6817	0.0838806	-3.57552	0.000213547	0.0112737	0	na	dihydroorotate dehydrogenase 1A
FSLS3586_05364	40	NA	NA	NA	NA	NA	NA	NA	1	na	IS861, transposase OrfB
FSLS3586_05369	1660	70.4351	108.95	12.662	0.116218	-3.1051	0.0545647	0.388064	0	na	hypothetical protein
FSLS3586_05374	3	77.3029	72.5143	84.4856	1.16509	0.22044	0.813027	1	1	na	IS256 family transposase
FSLS3586_05379	3	NA	NA	NA	NA	NA	NA	NA	1	na	IS256 family transposase
FSLS3586_05384	161	134.636	103.304	181.633	1.75824	0.814132	0.380502	0.845562	0	na	glycosyl transferase family protein
FSLS3586_05389	171	NA	NA	NA	NA	NA	NA	NA	1	na	hypothetical protein
FSLS3586_05394	845	8.22966	8.36027	8.03373	0.960942	-0.0574788	1	1	0	na	PTS system cellobiose-specific transporter subunit IIB
FSLS3586_05399	539	70.803	52.9199	97.6276	1.84482	0.883478	0.534142	0.962758	0	na	PTS system cellobiose-specific transporter subunit IIC
FSLS3586_05404	847	92.3927	124.123	44.7969	0.360907	-1.4703	0.231316	0.697097	0	na	formate acetyltransferase
FSLS3586_05409	680	31.0594	47.545	6.331	0.133158	-2.90879	0.261994	0.729371	0	na	fructose-6-phosphate aldolase
FSLS3586_05414	849	63.4128	81.1792	36.7632	0.452865	-1.14285	0.458262	0.901768	0	gldA	glycerol dehydrogenase
FSLS3586_05419	851	4544.88	4685.89	4333.38	0.924773	-0.112828	0.849936	1	0	na	cysteine synthase/cystathionine beta-synthase
FSLS3586_05424	852	63.4956	77.0966	43.0942	0.558963	-0.839174	0.637364	1	0	na	hypothetical protein
FSLS3586_05429	853	6.32577	10.543	0	0	neg inf	0.930494	1	0	na	helicase
FSLS3586_05434	854	1.89701	3.16169	0	0	neg inf	1	1	0	na	competence protein ComFC
FSLS3586_05439	855	221.112	209.94	237.869	1.13304	0.180195	0.827455	1	0	na	ribosomal subunit interface protein
FSLS3586_05446	2	NA	NA	NA	NA	NA	NA	NA	1	na	ISSag8, transposase
FSLS3586_05451	234	1.03785	1.72975	0	0	neg inf	1	1	0	na	hypothetical protein
FSLS3586_05456	27	NA	NA	NA	NA	NA	NA	NA	0	na	Cro/CI family transcriptional regulator
FSLS3586_05461	856	0.589453	0.982422	0	0	neg inf	1	1	0	na	hypothetical protein
FSLS3586_05466	1661	NA	NA	NA	NA	NA	NA	NA	0	na	hypothetical protein
FSLS3586_05471	857	26.869	39.4258	8.03373	0.203769	-2.295	0.357131	0.824948	0	na	glycosyl transferase
FSLS3586_05476	858	83.1748	109.895	43.0942	0.392139	-1.35056	0.32097	0.786258	0	na	hypothetical protein
FSLS3586_05481	859	2540.45	1735.93	3747.23	2.15863	1.11012	0.18652	0.656886	0	alaS	alanyl-tRNA ligase
FSLS3586_05486	860	122.721	151.617	79.3774	0.523539	-0.933631	0.544005	0.96915	0	na	hypothetical protein
FSLS3586_05491	861	531.714	681.503	307.03	0.45052	-1.15034	0.225452	0.690713	0	prsA	foldase protein PrsA
FSLS3586_05496	862	77.418	101.436	41.3915	0.408056	-1.29316	0.393242	0.849206	0	na	O-methyltransferase family protein
FSLS3586_05501	743	14.1646	18.2518	8.03373	0.440162	-1.18389	0.914713	1	0	na	HAD superfamily hydrolase
FSLS3586_05506	668	158.653	210.368	81.0802	0.385421	-1.37549	0.241264	0.704223	0	na	oligoendopeptidase F
FSLS3586_05511	863	3.9883	6.64717	0	0	neg inf	1	1	0	na	competence protein CoiA
FSLS3586_05516	864	424.98	206.277	753.034	3.65059	1.86813	0.085245	0.480249	0	na	major facilitator family protein
FSLS3586_05521	32	47.6419	65.606	20.6957	0.315455	-1.6645	0.377424	0.844172	0	na	hypothetical protein
FSLS3586_05526	866	107.653	164.489	22.3985	0.13617	-2.87652	0.0210153	0.237605	0	na	glutathione S-transferase
FSLS3586_05531	868	455.693	603.993	233.241	0.386165	-1.37271	0.107676	0.529192	0	na	glucosamine-6-phosphate isomerase
FSLS3586_05536	869	406.684	44.1279	950.518	21.5401	4.42895	0.00123379	0.0382136	0	na	hypothetical protein
FSLS3586_05541	870	174.098	165.989	186.262	1.12213	0.166244	0.759996	1	0	queA	S-adenosylmethionine:tRNA ribosyltransferase-isomerase
FSLS3586_05546	871	95.7083	79.0012	120.769	1.5287	0.612302	0.462102	0.904599	0	na	MarR family transcriptional regulator
FSLS3586_05551	872	92.4105	88.9325	97.6276	1.09777	0.134579	0.978496	1	0	na	hypothetical protein
FSLS3586_05556	873	67.5093	12.21	150.458	12.3225	3.62322	0.1398	0.5905	0	na	GntP family permease
FSLS3586_05561	874	4.05078	6.7513	0	0	neg inf	1	1	0	na	glycerate kinase
FSLS3586_05566	875	18.1339	26.0026	6.331	0.243476	-2.03815	0.683925	1	0	na	hypothetical protein
FSLS3586_05571	101	43.0554	52.6061	28.7295	0.546124	-0.872699	0.719818	1	0	na	6-phospho-beta-glucosidase
FSLS3586_05576	17	145.722	13.0339	344.754	26.4506	4.72523	0.00297071	0.0722234	0	na	PTS system beta-glucoside-specific transporter subunit IIABC
FSLS3586_05581	235	13.7704	18.73	6.331	0.338014	-1.56485	0.939619	1	0	na	transcription antiterminator
FSLS3586_05586	877	1817.29	386.002	3964.22	10.27	3.36036	0.178426	0.65322	0	na	superoxide dismutase
FSLS3586_05591	878	178.928	234.584	95.4449	0.406869	-1.29736	0.251366	0.716124	0	holA	DNA polymerase III subunit delta
FSLS3586_05596	751	18.6758	26.9058	6.331	0.235303	-2.08741	0.657012	1	0	na	hypothetical protein
FSLS3586_05601	3	NA	NA	NA	NA	NA	NA	NA	1	na	IS256 family transposase
FSLS3586_05606	879	391.333	255.364	595.285	2.33112	1.22102	0.181677	0.65322	0	na	hypothetical protein
FSLS3586_05611	10	1024.85	1314.98	589.651	0.448412	-1.1571	0.116251	0.547376	0	na	ATP-dependent Clp protease ATP-binding subunit
FSLS3586_05616	489	71.643	50.0993	103.959	2.07505	1.05315	0.438139	0.889146	0	na	hypothetical protein
FSLS3586_05621	880	73.642	94.0072	43.0942	0.458414	-1.12528	0.448792	0.896133	0	na	hypothetical protein
FSLS3586_05626	114	1904.53	1756.42	2126.68	1.2108	0.27596	0.729802	1	0	ileS	isoleucyl-tRNA ligase
FSLS3586_05631	881	969.093	1284.84	495.475	0.385632	-1.3747	0.104092	0.518394	0	na	cell division protein DivIVA
FSLS3586_05636	882	929.764	1254.83	442.164	0.35237	-1.50484	0.0836585	0.480249	0	na	hypothetical protein
FSLS3586_05641	883	107.258	127.795	76.4519	0.598238	-0.741209	0.63171	1	0	na	hypothetical protein
FSLS3586_05646	884	523.225	680.017	288.037	0.423574	-1.23931	0.182674	0.65322	0	na	cytoplasmic protein
FSLS3586_05651	885	569.375	673.336	413.435	0.61401	-0.703666	0.52652	0.956963	0	na	hypothetical protein
FSLS3586_05656	886	1170.26	1343.36	910.612	0.677861	-0.560939	0.593683	0.994309	0	na	cell division protein FtsZ
FSLS3586_05661	887	1082.29	1175.18	942.964	0.802398	-0.31761	0.755276	1	0	na	cell division protein FtsA
FSLS3586_05666	888	97.7989	150.336	18.993	0.126337	-2.98465	0.0326857	0.300802	0	na	cell division protein DivIB
FSLS3586_05671	889	132.764	169.17	78.1547	0.46199	-1.11407	0.345567	0.817287	0	murG	undecaprenyldiphospho-muramoylpentapeptide beta-N- acetylglucosaminyltransferase
FSLS3586_05676	658	209.849	266.966	124.174	0.465132	-1.10429	0.314349	0.780822	0	murD	UDP-N-acetylmuramoyl-L-alanyl-D-glutamate synthetase
FSLS3586_05681	891	219.626	246.09	179.931	0.731159	-0.451744	0.770238	1	0	na	hypothetical protein
FSLS3586_05686	108	3891.61	3682.02	4205.99	1.1423	0.191946	0.737372	1	0	na	elongation factor Tu family protein
FSLS3586_05691	892	251.98	84.7901	502.766	5.92953	2.56792	0.0255755	0.268436	0	na	rhodanese-like domain-containing protein
FSLS3586_05696	893	292.263	235.847	376.888	1.59802	0.676288	0.456114	0.901768	0	na	glucokinase
FSLS3586_05701	896	21.3099	27.0752	12.662	0.46766	-1.09647	0.94056	1	0	na	hypothetical protein
FSLS3586_05706	897	1.86169	3.10282	0	0	neg inf	1	1	0	na	type IV prepilin peptidase-like protein
FSLS3586_05711	898	720.543	100.485	1650.63	16.4266	4.03796	0.199035	0.670666	0	na	endonuclease III
FSLS3586_05716	900	22.9476	14.8724	35.0605	2.35742	1.23721	0.495925	0.931301	0	na	long-chain-fatty-acid--CoA ligase
FSLS3586_05731	901	3.59997	5.99995	0	0	neg inf	1	1	0	na	hypothetical protein
FSLS3586_05736	902	27.8522	18.826	41.3915	2.19864	1.13661	0.471793	0.913147	0	na	biotin synthetase
FSLS3586_05741	120	932.076	6.49611	2320.45	357.206	8.48061	0.000331515	0.0144145	0	na	BioY family protein
FSLS3586_05746	2	NA	NA	NA	NA	NA	NA	NA	1	na	ISSag8, transposase
FSLS3586_05751	53	143.184	167.383	106.884	0.638559	-0.647107	0.617198	1	1	na	hypothetical protein
FSLS3586_05756	121	16.8998	22.8105	8.03373	0.352195	-1.50555	0.750835	1	0	na	hypothetical protein
FSLS3586_05761	122	189.843	178.929	206.214	1.15249	0.204758	0.856621	1	0	na	hypothetical protein
FSLS3586_05766	123	101.863	95.4295	111.512	1.16853	0.224697	0.768984	1	0	na	hypothetical protein
FSLS3586_05771	54	136.573	151.009	114.918	0.761	-0.394032	0.802084	1	0	na	hypothetical protein
FSLS3586_05776	124	37.8853	46.2595	25.324	0.547433	-0.869246	0.90309	1	0	na	hypothetical protein
FSLS3586_05781	23	67.0595	81.086	46.0197	0.567542	-0.817201	0.744762	1	0	na	hypothetical protein
FSLS3586_05786	125	141.272	63.8919	257.342	4.02778	2.00998	0.0966022	0.503266	0	na	hypothetical protein
FSLS3586_05791	13	214.299	279.418	116.621	0.41737	-1.2606	0.196627	0.668198	0	na	hypothetical protein
FSLS3586_05796	904	603.521	261.843	1116.04	4.26224	2.09161	0.0896761	0.489768	0	rpsU	30S ribosomal protein S21
FSLS3586_05801	905	581.12	330.665	956.803	2.89358	1.53285	0.219629	0.683057	0	na	large conductance mechanosensitive channel protein
FSLS3586_05806	906	711.619	808.968	565.596	0.699157	-0.516312	0.626049	1	0	dnaG	DNA primase
FSLS3586_05811	907	628.151	691.773	532.718	0.770076	-0.376927	0.72612	1	0	na	RNA polymerase sigma factor RpoD
FSLS3586_05816	908	194.712	193.04	197.221	1.02166	0.0309097	0.838116	1	0	na	hypothetical protein
FSLS3586_05821	909	343.565	351.214	332.092	0.945553	-0.08077	0.992974	1	0	na	dTDP-4-dehydrorhamnose reductase
FSLS3586_05826	910	420.316	413.728	430.199	1.03981	0.0563222	0.984358	1	0	na	rhamnosyltransferase
FSLS3586_05831	161	210.579	296.592	81.5601	0.274991	-1.86254	0.0533244	0.386006	0	na	glycosyl transferase, group 2 family protein
FSLS3586_05836	911	177.345	218.963	114.918	0.524827	-0.930086	0.390178	0.849206	0	na	glycosyl transferase family protein
FSLS3586_05841	912	58.2457	83.279	20.6957	0.248511	-2.00862	0.220965	0.684385	0	na	hypothetical protein
FSLS3586_05846	913	288.202	398.689	122.472	0.307186	-1.70282	0.0833921	0.480249	0	na	hypothetical protein
FSLS3586_05851	914	166.707	215.031	94.2221	0.43818	-1.1904	0.258331	0.723517	0	na	polysaccharide biosynthesis protein
FSLS3586_05856	915	150.161	219.588	46.0197	0.209573	-2.25447	0.0527876	0.386006	0	na	2-C-methyl-D-erythritol 4-phosphate cytidylyltransferase
FSLS3586_05861	492	221.7	313.176	84.4856	0.26977	-1.8902	0.0581168	0.400616	0	na	nucleotide sugar dehydratase
FSLS3586_05866	119	223.775	292.446	120.769	0.412961	-1.27592	0.247873	0.710318	0	na	glycosyl transferase family protein
FSLS3586_05871	119	185.181	269.514	58.6817	0.217732	-2.19938	0.0468883	0.363631	0	na	hypothetical protein
FSLS3586_05876	916	325.252	319.063	334.537	1.0485	0.0683261	0.839919	1	0	na	hypothetical protein
FSLS3586_05881	917	333.487	354.705	301.659	0.850452	-0.233699	0.86489	1	0	na	polysaccharide biosynthesis protein
FSLS3586_05886	918	166.602	189.851	131.728	0.693852	-0.527301	0.821662	1	0	na	glycosyl transferase family protein
FSLS3586_05891	919	297.133	307.738	281.226	0.913851	-0.12997	1	1	0	na	glycoside hydrolase
FSLS3586_05896	2	NA	NA	NA	NA	NA	NA	NA	1	na	ISSag8, transposase
FSLS3586_05911	126	12.1158	9.48132	16.0675	1.69464	0.760982	0.915098	1	0	na	hypothetical protein
FSLS3586_05916	127	1.23212	2.05354	0	0	neg inf	1	1	0	na	hypothetical protein
FSLS3586_05921	128	1.32016	2.20027	0	0	neg inf	1	1	1	na	hypothetical protein
FSLS3586_05926	53	56.212	20.1603	110.29	5.47063	2.45171	0.121769	0.558458	0	na	hypothetical protein
FSLS3586_05931	121	0.808669	1.34778	0	0	neg inf	1	1	0	na	hypothetical protein
FSLS3586_05936	122	100.397	9.88437	236.167	23.8929	4.57851	0.00600405	0.117027	0	na	hypothetical protein
FSLS3586_05941	123	19.2994	5.70655	39.6887	6.95494	2.79804	0.217889	0.681392	0	na	hypothetical protein
FSLS3586_05946	54	52.467	48.3239	58.6817	1.21434	0.280174	0.689608	1	0	na	hypothetical protein
FSLS3586_05951	124	25.4957	23.3398	28.7295	1.23092	0.299738	0.903935	1	0	na	hypothetical protein
FSLS3586_05956	23	44.372	39.868	51.1279	1.28243	0.35888	0.835974	1	0	na	hypothetical protein
FSLS3586_05961	125	24.8613	32.9942	12.662	0.383765	-1.38171	0.771662	1	0	na	hypothetical protein
FSLS3586_05966	1969	21.9501	18.5657	27.0267	1.45573	0.541747	0.731639	1	0	na	hypothetical protein
FSLS3586_05971	13	95.4518	72.0827	130.505	1.81049	0.856384	0.373957	0.839639	0	na	hypothetical protein
FSLS3586_05986	1841	4.01977	6.69961	0	0	neg inf	1	1	0	na	hypothetical protein
FSLS3586_05991	375	128.469	193.011	31.655	0.164006	-2.60818	0.0375218	0.326295	0	na	hypothetical protein
FSLS3586_05996	4	160.147	236.231	46.0197	0.194808	-2.35988	0.038913	0.336003	0	na	DNA-binding response regulator
FSLS3586_06001	921	297.033	375.102	179.931	0.479685	-1.05984	0.29876	0.770081	0	na	sensor histidine kinase
FSLS3586_06006	922	163.7	182.424	135.614	0.743396	-0.427798	0.76484	1	0	na	mevalonate kinase
FSLS3586_06011	923	271.241	228.229	335.76	1.47115	0.556949	0.434394	0.887231	0	na	diphosphomevalonate decarboxylase
FSLS3586_06016	924	303.465	279.024	340.125	1.21898	0.285676	0.73476	1	0	na	phosphomevalonate kinase
FSLS3586_06021	925	390.719	372.984	417.32	1.11887	0.162039	0.745908	1	0	na	isopentenyl pyrophosphate isomerase
FSLS3586_06026	926	53.7991	29.1207	90.8166	3.11862	1.64091	0.218906	0.681744	0	na	hypothetical protein
FSLS3586_06031	867	130.584	128.046	134.391	1.04955	0.069773	1	1	0	na	hypothetical protein
FSLS3586_06036	927	1821.48	2446.45	884.019	0.361347	-1.46854	0.0536809	0.386536	0	na	hypothetical protein
FSLS3586_06041	928	622.371	1007.42	44.7969	0.0444669	-4.49112	2.0008e-06	0.000215419	0	na	hypothetical protein
FSLS3586_06056	929	436.266	335.784	586.988	1.74811	0.805799	0.403626	0.855489	0	na	3-hydroxy-3-methylglutaryl-CoA reductase
FSLS3586_06061	930	151.855	228.582	36.7632	0.160831	-2.63638	0.0164752	0.208104	0	na	hydroxymethylglutaryl-CoA synthase
FSLS3586_06066	931	175.821	213.658	119.066	0.557275	-0.843537	0.5542	0.974164	0	thyA	thymidylate synthase
FSLS3586_06071	932	282.22	311.787	237.869	0.762923	-0.39039	0.728176	1	0	na	dihydrofolate reductase
FSLS3586_06076	1970	12.9501	21.5836	0	0	neg inf	0.443963	0.89233	0	na	hypothetical protein
FSLS3586_06081	757	863.32	762.661	1014.31	1.32996	0.411381	0.558888	0.978394	0	clpX	ATP-dependent protease ATP-binding subunit ClpX
FSLS3586_06086	933	1182.52	389	2372.8	6.09974	2.60875	0.0533192	0.386006	0	engB	GTP-binding protein YsxC
FSLS3586_06091	230	481.589	199.97	904.018	4.52076	2.17657	0.0290748	0.288325	0	na	TetR family transcriptional regulator
FSLS3586_06096	238	25.2596	28.3022	20.6957	0.73124	-0.451583	1	1	0	na	hypothetical protein
FSLS3586_06101	934	86.0038	59.1016	126.357	2.13796	1.09624	0.394642	0.849206	0	na	hypothetical protein
FSLS3586_06116	1663	10444.1	180.65	25839.2	143.035	7.16022	4.87521e-07	9.18571e-05	0	mmuM	homocysteine methyltransferase
FSLS3586_06121	10	1846.55	2969.97	161.418	0.0543499	-4.20158	4.7496e-07	9.18571e-05	0	na	ATP-dependent Clp protease, ATP-binding subunit
FSLS3586_06126	936	5477.72	1787.53	11013	6.16103	2.62317	0.00682446	0.127521	0	rplJ	50S ribosomal protein L10
FSLS3586_06131	937	10083.5	1265.61	23310.2	18.4182	4.20306	0.0326484	0.300802	0	rplL	50S ribosomal protein L7/L12
FSLS3586_06136	183	NA	NA	NA	NA	NA	NA	NA	0	na	hypothetical protein
FSLS3586_06141	903	1.49903	2.49839	0	0	neg inf	1	1	0	na	hypothetical protein
FSLS3586_06146	129	56.1757	2.40188	136.836	56.9704	5.83214	0.00202484	0.0572271	0	na	C-5 cytosine-specific DNA methylase
FSLS3586_06151	938	0.362771	0.604619	0	0	neg inf	1	1	0	na	hypothetical protein
FSLS3586_06156	196	0.529135	0.881892	0	0	neg inf	1	1	0	na	hypothetical protein
FSLS3586_06161	939	NA	NA	NA	NA	NA	NA	NA	0	na	hypothetical protein
FSLS3586_06166	940	0.702987	1.17165	0	0	neg inf	1	1	0	na	protease
FSLS3586_06171	942	0.566838	0.944731	0	0	neg inf	1	1	0	na	hypothetical protein
FSLS3586_06176	22	6.1791	4.94268	8.03373	1.62538	0.700777	1	1	0	na	conjugal transfer protein TraG
FSLS3586_06181	943	NA	NA	NA	NA	NA	NA	NA	0	na	hypothetical protein
FSLS3586_06186	630	217.461	2.2546	540.272	239.631	7.90467	2.85685e-07	7.17703e-05	0	na	TrbL/VirB6 plasmid conjugal transfer protein
FSLS3586_06191	944	NA	NA	NA	NA	NA	NA	NA	0	na	tn5252, Orf25, degenerate
FSLS3586_06196	11	10.3803	2.36827	22.3985	9.45775	3.2415	0.351597	0.820093	0	na	hypothetical protein
FSLS3586_06201	24	60.2506	30.6167	104.701	3.41975	1.77389	0.258879	0.723517	1	na	group II intron reverse transcriptase/maturase
FSLS3586_06206	2	414.933	170.699	781.284	4.57695	2.19439	0.040195	0.340378	1	na	ISSag8, transposase
FSLS3586_06211	945	356.239	409.828	275.855	0.6731	-0.571106	0.592007	0.993399	0	glmU	bifunctional N-acetylglucosamine-1-phosphate uridyltransferase/glucosamine-1-phosphate acetyltransferase
FSLS3586_06216	946	151.592	208.176	66.7154	0.320476	-1.64171	0.16229	0.629324	0	na	NUDIX family hydrolase
FSLS3586_06221	947	47.036	51.9342	39.6887	0.764212	-0.387955	1	1	0	na	hypothetical protein
FSLS3586_06226	948	4460.8	268.065	10749.9	40.1019	5.3256	0.0108518	0.168798	0	na	5'-methylthioadenosine/S-adenosylhomocysteine nucleosidase
FSLS3586_06231	949	124.005	117.402	133.911	1.14062	0.18982	0.804141	1	0	na	metal-dependent transcriptional regulator
FSLS3586_06236	950	560.272	575.235	537.826	0.934967	-0.0970127	0.977713	1	0	na	manganese ABC transporter substrate-binding protein
FSLS3586_06241	1	444.933	395.172	519.576	1.31481	0.394855	0.569374	0.985722	0	na	manganese ABC transporter ATP-binding protein
FSLS3586_06246	358	429.31	394.457	481.59	1.22089	0.287936	0.675227	1	0	na	manganese ABC transporter permease
FSLS3586_06251	82	196.859	219.351	163.12	0.74365	-0.427304	0.679563	1	0	na	cyclophilin type peptidyl-prolyl cis-trans isomerase
FSLS3586_06256	563	2503.78	755.455	5126.28	6.78568	2.76249	0.162039	0.629324	0	na	FtsK/SpoIIIE family protein
FSLS3586_06261	953	184.783	221.783	129.283	0.582924	-0.778621	0.478963	0.914103	0	na	hypothetical protein
FSLS3586_06266	954	12.8339	17.1692	6.331	0.368742	-1.43932	1	1	0	na	hypothetical protein
FSLS3586_06271	955	48.4649	72.3336	12.662	0.17505	-2.51416	0.191432	0.661524	0	na	LysR family transcriptional regulator
FSLS3586_06276	956	148.599	90.2199	236.167	2.61768	1.38829	0.187547	0.657761	0	na	hypothetical protein
FSLS3586_06281	957	119.464	109.833	133.911	1.21922	0.285959	0.733788	1	0	na	major facilitator superfamily transporter
FSLS3586_06286	958	3419.88	1654.65	6067.72	3.66706	1.87462	0.0446369	0.358482	0	rplK	50S ribosomal protein L11
FSLS3586_06291	959	17916.9	2747.23	40671.4	14.8045	3.88796	0.00152587	0.0453947	0	rplA	50S ribosomal protein L1
FSLS3586_06296	960	6.70656	11.1776	0	0	neg inf	0.890919	1	0	na	hypothetical protein
FSLS3586_06301	34	4.01557	6.69262	0	0	neg inf	1	1	0	na	hypothetical protein
FSLS3586_06306	962	6.69514	5.80275	8.03373	1.38447	0.469335	1	1	0	na	binding-protein-dependent transport system membrane protein
FSLS3586_06311	1	4.91536	8.19227	0	0	neg inf	1	1	0	na	peptide ABC transporter ATP-binding protein
FSLS3586_06316	1	9.52977	6.30646	14.3647	2.27778	1.18763	0.725828	1	0	na	peptide ABC transporter ATP-binding protein
FSLS3586_06321	963	987.348	554.211	1637.05	2.95385	1.56259	0.103109	0.518063	0	pyrH	uridylate kinase
FSLS3586_06326	964	387.61	416.501	344.274	0.826585	-0.274765	0.86503	1	0	frr	ribosome recycling factor
FSLS3586_06331	965	226.448	285.87	137.316	0.480346	-1.05785	0.284315	0.751757	0	na	S1 RNA-binding domain-containing protein
FSLS3586_06336	966	88.7873	92.4702	83.2629	0.900429	-0.151315	0.946833	1	0	na	methionine sulfoxide reductase A
FSLS3586_06341	967	20.6741	23.7451	16.0675	0.676664	-0.563488	0.974232	1	0	na	hypothetical protein
FSLS3586_06346	968	256.528	273.684	230.796	0.843293	-0.245894	0.754962	1	0	na	myosin-cross-reactive antigen
FSLS3586_06351	969	686.005	649.44	740.852	1.14076	0.18999	0.872203	1	0	na	PhoH family protein
FSLS3586_06356	1665	51.8798	86.4663	0	0	neg inf	0.0131792	0.18675	0	na	hypothetical protein
FSLS3586_06361	970	30.7405	51.2341	0	0	neg inf	0.0766486	0.464618	0	na	MutT/nudix family protein
FSLS3586_06366	971	27.6646	41.887	6.331	0.151145	-2.726	0.336655	0.808902	0	na	tetracenomycin polyketide synthesis O-methyltransferase TcmP
FSLS3586_06371	972	230.751	307.158	116.141	0.378113	-1.40311	0.179788	0.65322	0	na	metal-binding heat shock protein
FSLS3586_06376	973	207.309	221.02	186.742	0.844908	-0.243134	0.885549	1	0	na	diacylglycerol kinase
FSLS3586_06381	349	587.086	810.321	252.234	0.311277	-1.68373	0.0445288	0.358482	0	era	GTPase Era
FSLS3586_06386	975	39.576	56.3835	14.3647	0.254768	-1.97274	0.435701	0.888295	0	na	hypothetical protein
FSLS3586_06391	976	22.206	24.3479	18.993	0.780066	-0.358332	1	1	0	na	CAAX amino terminal protease family protein
FSLS3586_06396	3	NA	NA	NA	NA	NA	NA	NA	1	na	IS256 family transposase
FSLS3586_06401	2	NA	NA	NA	NA	NA	NA	NA	1	na	ISSag8, transposase
FSLS3586_06406	977	270.143	324.929	187.964	0.578478	-0.789667	0.471003	0.912817	0	na	hypothetical protein
FSLS3586_06411	4	37.8328	58.8339	6.331	0.107608	-3.21614	0.159996	0.624786	0	na	DNA-binding response regulator
FSLS3586_06416	325	858.667	729.757	1052.03	1.44162	0.527688	0.50363	0.936437	0	thrS	threonyl-tRNA ligase
FSLS3586_06421	978	582.51	729.808	361.564	0.495424	-1.01327	0.273372	0.742274	0	na	1,2-diacylglycerol 3-glucosyltransferase
FSLS3586_06426	979	543.585	602.118	455.786	0.756971	-0.401691	0.734758	1	0	na	glycosyl transferase, group 1 family protein
FSLS3586_06431	981	207.505	256.888	133.431	0.519413	-0.945046	0.450094	0.896172	0	na	cytoplasmic alpha-amylase
FSLS3586_06436	261	476.02	372.001	632.048	1.69905	0.764729	0.365116	0.832389	0	na	catabolite control protein A
FSLS3586_06441	445	402.924	235.418	654.184	2.77882	1.47447	0.187932	0.657761	0	na	proline dipeptidase
FSLS3586_06446	982	103.442	74.0481	147.533	1.99239	0.9945	0.562652	0.980845	0	na	glycosyl hydrolase, family 3
FSLS3586_06451	983	13.3322	16.8645	8.03373	0.476368	-1.06985	0.971535	1	0	na	phosphoglycolate phosphatase
FSLS3586_06456	8	14.8077	20.4588	6.331	0.309451	-1.69222	0.872798	1	0	na	D-mannonate oxidoreductase
FSLS3586_06461	984	34.9812	25.3519	49.4252	1.94956	0.96315	0.520381	0.952698	0	na	mannonate dehydratase
FSLS3586_06466	985	13.9587	23.2645	0	0	neg inf	0.399251	0.855361	0	na	glucuronate isomerase
FSLS3586_06471	132	4.77719	7.96199	0	0	neg inf	1	1	0	na	2-dehydro-3-deoxyphosphogluconate aldolase
FSLS3586_06476	986	135.938	108.56	177.005	1.63048	0.705299	0.458211	0.901768	0	na	GntR family transcriptional regulator
FSLS3586_06481	988	18.6793	22.6909	12.662	0.558021	-0.841609	1	1	0	na	beta-D-glucuronidase
FSLS3586_06486	989	8.43805	9.84276	6.331	0.643214	-0.63663	1	1	0	na	PfkB family kinase
FSLS3586_06491	991	29.1386	31.6816	25.324	0.799327	-0.323143	1	1	0	na	sugar transporter
FSLS3586_06496	1843	NA	NA	NA	NA	NA	NA	NA	0	na	hypothetical protein
FSLS3586_06501	683	30.225	35.4427	22.3985	0.631963	-0.662088	0.88525	1	0	na	D-lactate dehydrogenase
FSLS3586_06516	533	44.7492	59.6497	22.3985	0.3755	-1.41311	0.43669	0.889146	0	na	LysR family transcriptional regulator
FSLS3586_06521	992	20.903	29.4825	8.03373	0.272491	-1.87572	0.557304	0.977504	0	na	hypothetical protein
FSLS3586_06526	993	251.56	45.9587	559.962	12.184	3.60692	0.0838202	0.480249	0	na	hypothetical protein
FSLS3586_06531	1	118.037	34.7427	242.978	6.99363	2.80604	0.0445543	0.358482	0	na	ABC transporter ATP-binding protein
FSLS3586_06536	994	93.9072	95.6476	91.2966	0.95451	-0.0671672	0.991571	1	0	na	DedA family protein
FSLS3586_06541	7	NA	NA	NA	NA	NA	NA	NA	0	na	IS3 family transposase OrfA
FSLS3586_06546	3	NA	NA	NA	NA	NA	NA	NA	1	na	IS256 family transposase
FSLS3586_06551	1844	481.547	606.333	294.368	0.48549	-1.04249	0.283892	0.751757	0	na	hypothetical protein
FSLS3586_06556	1667	97.4342	65.8103	144.87	2.20133	1.13837	0.265635	0.733335	0	na	hypothetical protein
FSLS3586_06561	1845	96.5527	62.8859	147.053	2.33841	1.22553	0.314608	0.780822	0	na	hypothetical protein
FSLS3586_06566	1846	1317.9	171.851	3036.98	17.6722	4.14341	0.012347	0.183048	0	na	putative Replication initiation factor family protein
FSLS3586_06571	1847	52.3619	38.2523	73.5264	1.92214	0.942717	0.519368	0.951614	0	na	helix-turN-helix protein
FSLS3586_06576	1616	178.628	232.948	97.1476	0.417036	-1.26176	0.25293	0.717533	0	na	integrase/recombinase, phage integrase family protein
FSLS3586_06581	1848	46.6859	51.0307	40.1687	0.787147	-0.345296	0.880835	1	0	na	AbrB family transcriptional regulator
FSLS3586_06586	1849	47.7361	61.5424	27.0267	0.439156	-1.18719	0.590105	0.99325	0	na	death-on-curing protein
FSLS3586_06591	1781	321.746	284.809	377.151	1.32423	0.405149	0.527877	0.957658	0	na	ATP-dependent DNA helicase RecG
FSLS3586_06596	1850	436.769	486.585	362.044	0.74405	-0.426528	0.698418	1	0	na	type I site-specific deoxyribonuclease HsdR family protein
FSLS3586_06601	1851	43.0177	54.8135	25.324	0.462003	-1.11403	0.721636	1	0	na	hypothetical protein
FSLS3586_06606	1852	45.2564	56.2743	28.7295	0.510525	-0.969945	0.656949	1	0	na	hypothetical protein
FSLS3586_06611	1853	173.965	111.395	267.822	2.40426	1.26559	0.193203	0.661524	0	na	integrase family protein
FSLS3586_06616	1854	30.415	42.2504	12.662	0.299689	-1.73846	0.559501	0.978394	0	na	type I restriction-modification system specificity subunit
FSLS3586_06621	1855	208.283	157.559	284.369	1.80484	0.851871	0.389225	0.849206	0	na	restriction modification system DNA specificity subunit
FSLS3586_06626	1856	237.967	196.32	300.437	1.53034	0.613851	0.528173	0.957658	0	na	type I restriction-modification system DNA methylase
FSLS3586_06631	1794	7.81482	13.0247	0	0	neg inf	0.784519	1	0	na	hypothetical protein
FSLS3586_06636	1793	7.41691	8.14085	6.331	0.777683	-0.362747	1	1	0	na	hypothetical protein
FSLS3586_06641	178	3.77627	6.29378	0	0	neg inf	1	1	0	na	hypothetical protein
FSLS3586_06646	1615	19.0566	26.4052	8.03373	0.304248	-1.71668	0.639531	1	0	na	hypothetical protein
FSLS3586_06651	240	4.49203	7.48671	0	0	neg inf	1	1	0	na	DNA-binding protein
FSLS3586_06656	197	43.6426	45.1434	41.3915	0.916888	-0.125183	1	1	0	na	DNA-binding protein
FSLS3586_06671	997	52548.2	1528.24	129078	84.4618	6.40023	0.0279508	0.2784	0	rpsI	30S ribosomal protein S9
FSLS3586_06676	998	6028.66	1978.62	12103.7	6.11725	2.61288	0.00734822	0.135619	0	rplM	50S ribosomal protein L13
FSLS3586_06681	1668	4.14241	2.68335	6.331	2.35936	1.2384	0.787531	1	0	na	hypothetical protein
FSLS3586_06686	1857	1.2572	2.09534	0	0	neg inf	1	1	0	na	hypothetical protein
FSLS3586_06691	702	1118.67	1034.85	1244.41	1.2025	0.266036	0.643091	1	0	na	DegV family protein
FSLS3586_06696	999	89.2012	111.498	55.7562	0.500065	-0.999812	0.502116	0.934887	0	na	hypothetical protein
FSLS3586_06701	1000	96.6362	129.245	47.7225	0.369239	-1.43737	0.292236	0.759477	0	na	RNA methyltransferase
FSLS3586_06706	1002	145.466	165.017	116.141	0.703811	-0.50674	0.789232	1	0	na	hypothetical protein
FSLS3586_06711	1003	474.209	596.372	290.963	0.487888	-1.03538	0.302192	0.772914	0	cysS	cysteinyl-tRNA ligase
FSLS3586_06716	1004	20.4393	29.8448	6.331	0.21213	-2.23698	0.576485	0.98971	0	na	lipoprotein
FSLS3586_06721	1005	386.57	253.774	585.766	2.30822	1.20678	0.320971	0.786258	0	na	serine acetyltransferase
FSLS3586_06726	1006	356.265	273.035	481.11	1.76208	0.817283	0.303454	0.773517	0	na	hypothetical protein
FSLS3586_06731	474	3166.95	844.656	6650.39	7.87349	2.977	0.00585538	0.117027	0	na	polynucleotide phosphorylase/polyadenylase
FSLS3586_06736	1007	2105.43	905.086	3905.94	4.31554	2.10954	0.0322455	0.300802	0	rpsO	30S ribosomal protein S15
FSLS3586_06741	1008	143.67	225.653	20.6957	0.0917148	-3.4467	0.00473304	0.100957	0	na	oxidoreductase, NAD-binding protein
FSLS3586_06746	1612	34.5062	34.1367	35.0605	1.02706	0.0385218	0.98488	1	0	na	transketolase, C-terminal subunit
FSLS3586_06751	610	35.6732	28.7756	46.0197	1.59926	0.677407	0.547491	0.970976	0	na	transketolase
FSLS3586_06756	673	72.186	38.3423	122.952	3.20668	1.68108	0.20154	0.675083	0	ulaA	PTS system ascorbate-specific transporter subunit IIC
FSLS3586_06761	675	3.27039	5.45065	0	0	neg inf	1	1	0	na	PTS multi-domain regulator
FSLS3586_06766	109	37.9305	38.7087	36.7632	0.949739	-0.0743972	1	1	0	na	PTS system transporter subunit IIA domain-containing protein
FSLS3586_06771	97	82.4904	75.4844	92.9993	1.23203	0.301041	0.901458	1	0	na	alpha amylase
FSLS3586_06776	17	202.594	43.4066	441.375	10.1684	3.34602	0.305042	0.773932	0	na	PTS system trehalose-specific transporter subunits IIBCA
FSLS3586_06781	1	14.8011	13.9569	16.0675	1.15122	0.203169	1	1	0	na	peptide ABC transporter ATP-binding protein
FSLS3586_06786	1	18.0599	17.4378	18.993	1.08918	0.123249	0.876789	1	0	na	peptide ABC transporter ATP-binding protein
FSLS3586_06791	131	33.2963	16.0528	59.1617	3.68545	1.88184	0.300062	0.770081	0	na	peptide ABC transporter permease
FSLS3586_06796	34	60.4367	19.5754	121.729	6.21847	2.63656	0.247238	0.710318	0	na	peptide/opine/nickel uptake ABC transporter permease
FSLS3586_06801	961	120.48	83.6119	175.782	2.10236	1.07201	0.3441	0.815377	0	na	hypothetical protein
FSLS3586_06806	396	42.6736	6.03755	97.6276	16.1701	4.01525	0.132624	0.584441	0	na	hypothetical protein
FSLS3586_06811	1009	1.99282	3.32137	0	0	neg inf	1	1	0	na	Murein hydrolase regulator LrgA
FSLS3586_06816	93	67.7519	36.3079	114.918	3.16509	1.66225	0.208818	0.680315	0	na	response regulator
FSLS3586_06821	133	73.843	79.4099	65.4927	0.824742	-0.277986	0.94535	1	0	na	sensor histidine kinase
FSLS3586_06826	342	128.989	33.5239	272.187	8.11918	3.02133	0.174679	0.65322	0	na	putative phosphatase/phosphohexomutase
FSLS3586_06831	42	5.03104	8.38506	0	0	neg inf	1	1	0	na	single-stranded DNA-binding protein
FSLS3586_06836	1011	61.5879	70.8316	47.7225	0.673745	-0.569725	0.873098	1	0	na	hypothetical protein
FSLS3586_06841	1012	404.368	169.013	757.4	4.48131	2.16392	0.222293	0.685184	0	na	tRNA binding domain protein
FSLS3586_06846	1014	56.1868	71.4062	33.3577	0.467154	-1.09803	0.60371	1	0	na	thioredoxin
FSLS3586_06851	1015	51.6495	43.5559	63.7899	1.46455	0.550459	0.662261	1	0	na	hypothetical protein
FSLS3586_06856	1016	10.0951	12.6046	6.331	0.502278	-0.993441	1	1	0	na	hypothetical protein
FSLS3586_06861	1017	275.455	235.428	335.497	1.42505	0.511017	0.581745	0.98971	0	na	glutamyl aminopeptidase
FSLS3586_06866	1019	258.667	161.514	404.395	2.50377	1.3241	0.196997	0.668198	0	na	pyrroline-5-carboxylate reductase
FSLS3586_06871	941	105.191	123.216	78.1547	0.63429	-0.656785	0.661496	1	0	na	protease
FSLS3586_06876	1020	0.770854	1.28476	0	0	neg inf	1	1	0	na	hypothetical protein
FSLS3586_06881	27	NA	NA	NA	NA	NA	NA	NA	0	na	hypothetical protein
FSLS3586_06886	2	NA	NA	NA	NA	NA	NA	NA	1	na	ISSag8, transposase
FSLS3586_06891	7	NA	NA	NA	NA	NA	NA	NA	0	na	IS3 family transposase OrfA
FSLS3586_06896	1731	27.4227	36.128	14.3647	0.397606	-1.33059	0.666673	1	0	na	surface protein Spb1
FSLS3586_06901	36	32.412	40.2229	20.6957	0.514526	-0.958683	0.799214	1	0	na	sortase
FSLS3586_06906	1859	20.5436	30.0186	6.331	0.210902	-2.24535	0.572562	0.98971	0	na	hypothetical protein
FSLS3586_06911	1860	23.3894	25.1851	20.6957	0.821744	-0.283239	1	1	0	na	sortase
FSLS3586_06916	1022	689.686	251.732	1346.62	5.34941	2.41938	0.0229409	0.250061	0	na	hypothetical protein
FSLS3586_06921	1023	635.762	397.691	992.869	2.49658	1.31996	0.14203	0.593584	0	na	PAP2 family protein
FSLS3586_06926	1024	143.759	184.409	82.7829	0.448909	-1.1555	0.339289	0.811449	0	na	hypothetical protein
FSLS3586_06931	1025	107.09	131.737	70.1209	0.532281	-0.90974	0.511659	0.943605	0	na	hypothetical protein
FSLS3586_06936	1026	802.001	825.534	766.702	0.928735	-0.106661	1	1	0	na	hypothetical protein
FSLS3586_06941	476	149.318	123.234	188.444	1.52916	0.612737	0.545018	0.96915	0	na	pyruvate formate-lyase activating enzyme
FSLS3586_06946	1028	641.631	465.746	905.458	1.9441	0.959105	0.271953	0.742274	0	na	manganese-dependent inorganic pyrophosphatase
FSLS3586_06951	1029	79.0694	113.765	27.0267	0.237567	-2.07359	0.14927	0.603756	0	na	hypothetical protein
FSLS3586_06956	241	198.208	38.832	437.273	11.2606	3.49322	0.00906954	0.153032	0	na	iron compound ABC transporter, permease protein
FSLS3586_06961	1030	48.9232	37.8768	65.4927	1.7291	0.790018	0.586233	0.992121	0	na	iron compound ABC transporter permease
FSLS3586_06966	1033	64.5111	78.789	43.0942	0.546957	-0.8705	0.615717	1	0	na	ferrichrome ABC transporter substrate-binding protein
FSLS3586_06971	1	32.4452	49.8547	6.331	0.126989	-2.97723	0.236369	0.702019	0	na	iron ABC transporter ATP-binding protein
FSLS3586_06976	1034	423.796	599.035	160.938	0.268662	-1.89614	0.0340575	0.305572	0	na	UDP-N-acetylmuramoylalanyl-D-glutamate--L-lysine ligase
FSLS3586_06981	1035	865.803	438.144	1507.29	3.44018	1.78248	0.0699613	0.444333	0	na	polysaccharide biosynthesis protein
FSLS3586_06986	1036	280.127	343.025	185.782	0.541599	-0.884704	0.467702	0.910799	0	na	peptidase T
FSLS3586_06991	1037	131.007	138.647	119.546	0.862231	-0.213853	0.985324	1	0	na	hypothetical protein
FSLS3586_06996	1038	61.2265	57.2473	67.1954	1.17378	0.231156	0.923249	1	0	na	ferredoxin
FSLS3586_07001	1039	200.33	209.388	186.742	0.891842	-0.165139	0.954896	1	0	na	hypothetical protein
FSLS3586_07006	1040	606.431	341.035	1004.53	2.94552	1.55852	0.174352	0.65322	0	cmk	cytidylate kinase
FSLS3586_07011	1041	1259.56	849.755	1874.27	2.20566	1.14121	0.153564	0.613929	0	infC	translation initiation factor IF-3
FSLS3586_07016	1042	325.364	248.312	440.941	1.77575	0.828432	0.286507	0.753248	0	rpmI	50S ribosomal protein L35
FSLS3586_07021	1043	818.348	518.416	1268.24	2.44638	1.29065	0.135439	0.586456	0	rplT	50S ribosomal protein L20
FSLS3586_07026	1044	565.386	748.83	290.22	0.387565	-1.36749	0.114703	0.547138	0	na	sulfatase
FSLS3586_07031	3	NA	NA	NA	NA	NA	NA	NA	1	na	IS256 family transposase
FSLS3586_07036	3	NA	NA	NA	NA	NA	NA	NA	1	na	IS256 family transposase
FSLS3586_07041	1045	254.721	335.261	133.911	0.399422	-1.32401	0.17894	0.65322	0	na	hypothetical protein
FSLS3586_07046	231	1100.87	1530.46	456.483	0.298265	-1.74533	0.0210965	0.237605	0	na	hypothetical protein
FSLS3586_07051	1046	136.521	216.823	16.0675	0.0741041	-3.7543	0.00225327	0.0613813	0	na	PTS system transporter subunit IIB
FSLS3586_07056	1047	208.803	323.496	36.7632	0.113643	-3.13742	0.00271531	0.067465	0	na	PTS system transporter subunit IIA
FSLS3586_07061	38	415.319	545.785	219.619	0.402392	-1.31333	0.18204	0.65322	0	na	hypothetical protein
FSLS3586_07066	242	84.86	113.839	41.3915	0.363596	-1.45959	0.301891	0.772914	0	na	streptococcal histidine triad family protein
FSLS3586_07071	45	31.8077	48.7922	6.331	0.129754	-2.94615	0.247788	0.710318	0	na	hypothetical protein
FSLS3586_07076	1049	62.7952	77.0643	41.3915	0.537103	-0.89673	0.652208	1	0	na	D-tyrosyl-tRNA(Tyr) deacylase
FSLS3586_07081	1050	371.342	416.167	304.105	0.730728	-0.452593	0.735297	1	0	na	GTP pyrophosphokinase
FSLS3586_07086	1645	272.715	347.233	160.938	0.463486	-1.1094	0.270179	0.738663	0	na	bifunctional 2',3'-cyclic nucleotide 2'-phosphodiesterase/3'-nucleotidase precursor protein
FSLS3586_07091	635	82.1078	109.252	41.3915	0.378862	-1.40026	0.333273	0.803478	0	na	flavoprotein NrdI
FSLS3586_07096	1018	208.644	276.804	106.404	0.384403	-1.37931	0.217663	0.681392	0	na	hypothetical protein
FSLS3586_07101	1051	120.157	129.005	106.884	0.828527	-0.271379	0.924709	1	0	na	hypothetical protein
FSLS3586_07106	1052	79.8258	80.94	78.1547	0.965588	-0.0505206	1	1	0	na	ABC transporter substrate-binding protein
FSLS3586_07111	471	45.6662	53.8718	33.3577	0.619206	-0.691509	0.885454	1	0	na	DNA-binding response regulator
FSLS3586_07116	1010	64.3048	102.954	6.331	0.0614935	-4.02342	0.0268641	0.271293	0	na	hypothetical protein
FSLS3586_07121	430	103.473	100.064	108.587	1.08517	0.117926	0.919265	1	0	na	PTS system transporter subunit IID
FSLS3586_07126	428	93.6799	88.2825	101.776	1.15284	0.205197	0.742049	1	0	na	PTS system transporter subunit IIC
FSLS3586_07131	426	31.1192	51.8654	0	0	neg inf	0.074142	0.461445	0	na	PTS system mannose/fructose family transporter subunit IIB
FSLS3586_07136	1054	24.6596	36.8787	6.331	0.171671	-2.54228	0.421088	0.876105	0	na	PTS system transporter subunit IIA
FSLS3586_07141	1055	41.4628	42.6455	39.6887	0.930666	-0.103664	0.975081	1	0	na	hypothetical protein
FSLS3586_07146	1056	98.9696	87.5223	116.141	1.32698	0.40815	0.610043	1	0	na	hypothetical protein
FSLS3586_07151	1	59.9429	87.2429	18.993	0.217702	-2.19957	0.20271	0.676663	0	na	hypothetical protein
FSLS3586_07156	198	3.25737	5.42895	0	0	neg inf	1	1	0	na	hypothetical protein
FSLS3586_07161	198	5.04102	8.4017	0	0	neg inf	1	1	0	na	histidine kinase
FSLS3586_07176	1057	385.261	199.807	663.44	3.3204	1.73136	0.0936805	0.501998	0	na	hypothetical protein
FSLS3586_07181	876	892.012	517.397	1453.93	2.8101	1.49062	0.299941	0.770081	0	na	PTS system glucose/maltose-specific transporter subunit IIBCA
FSLS3586_07186	526	195.914	280.911	68.4182	0.243558	-2.03766	0.052759	0.386006	0	na	sensor histidine kinase
FSLS3586_07191	4	97.5417	119.228	65.0127	0.545282	-0.874927	0.648151	1	0	na	phosphate regulon response regulator PhoB
FSLS3586_07196	1059	26.1191	43.5318	0	0	neg inf	0.1177	0.548822	0	na	Phosphate transport system regulatory protein PhoU
FSLS3586_07201	1	73.4934	53.5032	103.479	1.93407	0.951636	0.372732	0.83772	0	na	phosphate transporter ATP-binding protein
FSLS3586_07206	110	51.5972	59.5362	39.6887	0.666632	-0.585038	0.936854	1	0	na	phosphate ABC transporter permease
FSLS3586_07211	134	105.8	64.5003	167.749	2.60074	1.37892	0.242927	0.706083	0	na	phosphate ABC transporter permease
FSLS3586_07216	1062	44.0574	64.9877	12.662	0.194837	-2.35966	0.24868	0.711729	0	na	hypothetical protein
FSLS3586_07221	1064	123.689	116.059	135.134	1.16436	0.219532	0.700616	1	0	na	hypothetical protein
FSLS3586_07226	1065	4575.73	225.933	11100.4	49.1316	5.61858	0.0256445	0.268436	0	na	16S ribosomal RNA methyltransferase RsmE
FSLS3586_07231	1066	12187.3	276.057	30054.2	108.87	6.76646	2.19236e-06	0.000215519	0	prmA	ribosomal protein L11 methyltransferase
FSLS3586_07236	1067	87.1994	52.6529	139.019	2.64029	1.4007	0.262272	0.729371	0	na	hypothetical protein
FSLS3586_07241	199	158.142	166.99	144.87	0.867535	-0.205006	1	1	0	na	hypothetical protein
FSLS3586_07246	1069	149.219	125.339	185.039	1.4763	0.561991	0.543115	0.96915	0	na	GNAT family acetyltransferase
FSLS3586_07251	1070	77.0765	90.1548	57.4589	0.637336	-0.649873	0.709411	1	0	na	hypothetical protein
FSLS3586_07256	1071	9.0905	15.1508	0	0	neg inf	0.67932	1	0	na	hypothetical protein
FSLS3586_07261	1072	1259.53	102.203	2995.51	29.3095	4.8733	0.000228486	0.0112737	0	na	hypothetical protein
FSLS3586_07266	1073	1735.41	108.271	4176.13	38.5709	5.26944	0.000102873	0.00704839	0	na	acetyltransferase
FSLS3586_07271	1075	307.553	272.362	360.341	1.32302	0.40384	0.590885	0.99325	0	na	recombination factor protein RarA
FSLS3586_07276	49	67.0693	85.3231	39.6887	0.465158	-1.10421	0.563983	0.982138	0	na	phage integrase family site specific recombinase
FSLS3586_07281	1077	5.66593	9.44321	0	0	neg inf	1	1	0	na	hypothetical protein
FSLS3586_07286	1669	65.2364	104.507	6.331	0.0605799	-4.04502	0.0253312	0.268136	0	na	hypothetical protein
FSLS3586_07291	209	80.1491	69.6319	95.9249	1.3776	0.462156	0.730135	1	0	na	cell wall surface anchor family protein
FSLS3586_07296	237	24.0261	40.0434	0	0	neg inf	0.143937	0.598236	0	na	hypothetical protein
FSLS3586_07301	236	102.887	138.528	49.4252	0.356789	-1.48686	0.238698	0.703058	0	na	hypothetical protein
FSLS3586_07306	1670	456307	608.467	1.13985e+06	1873.32	10.8714	7.96454e-18	1.80078e-14	0	na	hypothetical protein
FSLS3586_07311	1078	131.753	205.791	20.6957	0.100567	-3.31378	0.0076006	0.138588	0	na	hypothetical protein
FSLS3586_07316	1079	158.494	254.58	14.3647	0.0564251	-4.14752	0.000926928	0.0303737	0	na	conjugal transfer protein, interruption-C
FSLS3586_07321	1671	22.1518	28.4783	12.662	0.444618	-1.16936	0.897826	1	0	na	hypothetical protein
FSLS3586_07326	1672	18.5276	13.9966	25.324	1.80929	0.855425	0.565135	0.982698	0	na	hypothetical protein
FSLS3586_07331	1673	36.3171	60.5285	0	0	neg inf	0.0467672	0.363631	0	na	hypothetical protein
FSLS3586_07336	1864	33.7244	42.4102	20.6957	0.487989	-1.03508	0.750424	1	0	na	hypothetical protein
FSLS3586_07341	1865	40.9288	44.841	35.0605	0.781884	-0.354974	1	1	0	na	hypothetical protein
FSLS3586_07346	1674	10.6262	17.7104	0	0	neg inf	0.572502	0.98971	0	na	hypothetical protein
FSLS3586_07351	1675	29.6699	45.2291	6.331	0.139976	-2.83675	0.290403	0.757958	0	na	hypothetical protein
FSLS3586_07356	1676	14.0186	19.1436	6.331	0.330711	-1.59636	0.9236	1	0	na	hypothetical protein
FSLS3586_07361	1677	51.6073	81.7915	6.331	0.0774041	-3.69145	0.0613584	0.416611	0	na	hypothetical protein
FSLS3586_07366	1678	155.141	237.464	31.655	0.133304	-2.90721	0.0147253	0.198178	0	na	hypothetical protein
FSLS3586_07371	15	7.32612	12.2102	0	0	neg inf	0.829693	1	0	na	Cro/CI family transcriptional regulator
FSLS3586_07376	1679	19.9332	33.222	0	0	neg inf	0.215061	0.680869	0	na	hypothetical protein
FSLS3586_07381	1622	105.668	145.433	46.0197	0.316432	-1.66003	0.217761	0.681392	0	na	Cro/CI family transcriptional regulator
FSLS3586_07386	951	135.05	195.539	44.317	0.22664	-2.14153	0.0845525	0.480249	0	na	DNA translocase FtsK
FSLS3586_07401	1680	11.3375	18.8958	0	0	neg inf	0.529528	0.957811	0	na	hypothetical protein
FSLS3586_07406	9	101.244	119.723	73.5264	0.614138	-0.703366	0.592261	0.993399	1	na	hypothetical protein
FSLS3586_07413	2	NA	NA	NA	NA	NA	NA	NA	1	na	ISSag8, transposase
FSLS3586_07418	1080	1381.19	492.849	2713.71	5.50617	2.46105	0.0161804	0.208104	0	na	sugar uptake protein gbs2116
FSLS3586_07423	449	90.0787	104.519	68.4182	0.6546	-0.611315	0.773505	1	0	na	hypothetical protein
FSLS3586_07428	1081	5340.84	2082.04	10229	4.91298	2.2966	0.0211228	0.237605	0	na	inosine 5'-monophosphate dehydrogenase
FSLS3586_07433	113	73.6179	89.7464	49.4252	0.55072	-0.860608	0.609937	1	0	na	arginine repressor
FSLS3586_07438	1084	73.8593	85.9281	55.7562	0.64887	-0.623998	0.773907	1	0	na	Crp/FNR family transcriptional regulator
FSLS3586_07443	1085	26.9704	30.0183	22.3985	0.746161	-0.422442	1	1	0	na	hypothetical protein
FSLS3586_07448	1086	28.4846	33.6772	20.6957	0.614532	-0.70244	0.956678	1	0	na	arginine deiminase
FSLS3586_07453	791	6.77721	7.07469	6.331	0.89488	-0.160234	1	1	0	na	acetyltransferase
FSLS3586_07458	155	272.899	43.0738	617.638	14.3391	3.84188	0.268692	0.737161	0	na	ornithine carbamoyltransferase
FSLS3586_07463	1087	42.3201	26.8718	65.4927	2.43723	1.28524	0.404763	0.856099	0	na	arginine/ornithine antiporter
FSLS3586_07468	159	24.292	26.6895	20.6957	0.775426	-0.36694	1	1	0	na	carbamate kinase
FSLS3586_07473	2	NA	NA	NA	NA	NA	NA	NA	1	na	ISSag8, transposase
FSLS3586_07478	2	NA	NA	NA	NA	NA	NA	NA	1	na	ISSag8, transposase
FSLS3586_07483	595	165.456	221.706	81.0802	0.365711	-1.45123	0.206281	0.679886	0	na	polar amino acid ABC transporter amino acid-binding protein
FSLS3586_07488	1	194.836	207.539	175.782	0.846984	-0.239593	0.856174	1	0	na	amino acid ABC transporter ATP-binding protein
FSLS3586_07493	6	136.371	155.214	108.107	0.696502	-0.5218	0.802854	1	0	na	amino acid ABC transporter permease
FSLS3586_07498	1088	98.4942	68.3921	143.647	2.10035	1.07063	0.341295	0.812476	0	na	hypothetical protein
FSLS3586_07503	1681	692.552	603.038	826.823	1.3711	0.45533	0.559515	0.978394	0	na	glucosamine--fructose-6-phosphate aminotransferase
FSLS3586_07508	1090	296.046	364.375	193.552	0.53119	-0.912699	0.302765	0.773054	0	na	signal peptidase I
FSLS3586_07513	1091	4576.74	4347.93	4919.95	1.13156	0.178315	0.697362	1	0	na	pyruvate kinase
FSLS3586_07518	1092	28027.5	2442.13	66405.5	27.1916	4.76509	0.197785	0.668448	0	na	6-phosphofructokinase
FSLS3586_07523	1093	280.969	255.648	318.95	1.24761	0.319168	0.667462	1	0	dnaE	DNA polymerase III DnaE
FSLS3586_07528	1094	23.7545	31.1494	12.662	0.406492	-1.2987	0.820977	1	0	na	GntR family transcriptional regulator
FSLS3586_07533	1	40.4146	53.5606	20.6957	0.386398	-1.37184	0.541623	0.96915	0	na	hypothetical protein
FSLS3586_07538	1095	60.5007	58.308	63.7899	1.09402	0.129636	0.905584	1	0	na	hypothetical protein
FSLS3586_07543	1096	199.472	230.518	152.904	0.663306	-0.592253	0.655597	1	0	na	hypothetical protein
FSLS3586_07548	1097	4.33529	7.22548	0	0	neg inf	1	1	0	na	phage protein
FSLS3586_07553	1867	11.0837	8.89636	14.3647	1.61468	0.691244	0.856081	1	0	na	hypothetical protein
FSLS3586_07558	55	52.6981	61.3711	39.6887	0.6467	-0.62883	0.903937	1	0	na	hypothetical protein
FSLS3586_07563	1971	169.582	173.075	164.343	0.949551	-0.0746832	1	1	0	na	hypothetical protein
FSLS3586_07568	1098	21.0348	2.10792	49.4252	23.4474	4.55135	0.0738357	0.461445	1	na	phage lysin protein
FSLS3586_07573	126	0.360275	0.600458	0	0	neg inf	1	1	0	na	hypothetical protein
FSLS3586_07578	127	33.882	33.0964	35.0605	1.05934	0.0831688	0.959883	1	0	na	hypothetical protein
FSLS3586_07583	128	67.9753	76.1213	55.7562	0.732465	-0.449169	0.905841	1	0	na	hypothetical protein
FSLS3586_07588	53	NA	NA	NA	NA	NA	NA	NA	1	na	hypothetical protein
FSLS3586_07593	1098	14.2744	2.68729	31.655	11.7795	3.55821	0.290867	0.757958	0	na	prophage LambdaSa03, peptidoglycan endolysin
FSLS3586_07598	1097	NA	NA	NA	NA	NA	NA	NA	0	na	hypothetical protein
FSLS3586_07603	1099	191.308	258.302	90.8166	0.35159	-1.50803	0.151403	0.611288	0	na	dipeptidase
FSLS3586_07608	45	127.989	184.586	43.0942	0.233464	-2.09873	0.0662873	0.430896	0	na	hypothetical protein
FSLS3586_07613	1100	3166.35	1304.76	5958.75	4.56693	2.19122	0.0208561	0.237605	0	rpmE2	50S ribosomal protein L31 type B
FSLS3586_07618	809	210.285	217.539	199.403	0.916632	-0.125585	1	1	0	na	DHH family protein
FSLS3586_07623	3	NA	NA	NA	NA	NA	NA	NA	1	na	IS256 family transposase
FSLS3586_07628	46	64.3164	30.2621	115.398	3.81328	1.93103	0.359008	0.826596	1	na	phosphopentomutase
FSLS3586_07633	1101	97.4148	132.813	44.317	0.333679	-1.58347	0.285156	0.751757	0	na	arsenate reductase
FSLS3586_07638	1102	340.609	318.693	373.483	1.17192	0.228876	0.762255	1	0	na	purine nucleoside phosphorylase
FSLS3586_07643	1103	364.208	386.753	330.389	0.854262	-0.227249	0.866765	1	0	na	voltage-gated chloride channel family protein
FSLS3586_07648	1106	285.287	306.507	253.457	0.826922	-0.274177	0.877003	1	0	deoD	purine nucleoside phosphorylase
FSLS3586_07653	1107	350.423	348.031	354.01	1.01718	0.0245746	0.912837	1	0	na	hypothetical protein
FSLS3586_07658	100	106.993	105.116	109.81	1.04465	0.0630244	0.860064	1	0	na	hypothetical protein
FSLS3586_07663	3	NA	NA	NA	NA	NA	NA	NA	1	na	IS256 family transposase
FSLS3586_07668	2	NA	NA	NA	NA	NA	NA	NA	1	na	ISSag8, transposase
FSLS3586_07673	1108	4056.12	749.347	9016.27	12.0322	3.58883	0.131278	0.584291	0	na	hypothetical protein
FSLS3586_07678	1109	118.269	161.079	54.0534	0.335571	-1.57531	0.211109	0.680869	0	na	hypothetical protein
FSLS3586_07683	1682	309.998	299.81	325.281	1.08496	0.117637	0.829044	1	0	na	U32 family peptidase
FSLS3586_07688	1110	41.8886	48.7109	31.655	0.649854	-0.621813	1	1	0	na	hypothetical protein
FSLS3586_07693	1111	66.3655	59.6412	76.4519	1.28187	0.358244	0.715661	1	0	na	hypothetical protein
FSLS3586_07698	200	1299.83	364.284	2703.14	7.42043	2.8915	0.128467	0.576317	0	na	Mn2+/Fe2+ transporter
FSLS3586_07703	1112	35.0933	32.8449	38.4659	1.17114	0.227912	1	1	0	na	riboflavin biosynthesis protein RibD
FSLS3586_07708	1114	23.0428	16.1662	33.3577	2.06342	1.04504	0.502231	0.934887	0	na	riboflavin synthase subunit alpha
FSLS3586_07713	1115	42.0875	45.637	36.7632	0.805557	-0.311942	1	1	0	na	Riboflavin biosynthesis protein ribBA
FSLS3586_07718	1116	9.28876	15.4813	0	0	neg inf	0.663884	1	0	ribH	6,7-dimethyl-8-ribityllumazine synthase
FSLS3586_07723	277	1784.28	1052.01	2882.68	2.74016	1.45426	0.0978223	0.506021	0	lysS	lysyl-tRNA ligase
FSLS3586_07728	1117	204.079	138.706	302.139	2.17827	1.12318	0.284179	0.751757	0	na	HAD superfamily hydrolase
FSLS3586_07733	1118	84.7257	91.3767	74.7492	0.818033	-0.289769	1	1	0	na	phosphoglycerate mutase
FSLS3586_07738	1119	40.0965	51.8952	22.3985	0.431609	-1.2122	0.550468	0.972265	0	na	EbsC family transcriptional regulator
FSLS3586_07743	1120	11.9651	14.5861	8.03373	0.550781	-0.860449	1	1	0	na	hypothetical protein
FSLS3586_07748	2	NA	NA	NA	NA	NA	NA	NA	1	na	ISSag8, transposase
FSLS3586_07753	2	NA	NA	NA	NA	NA	NA	NA	1	na	ISSag8, transposase
FSLS3586_07758	1013	643.648	788.362	426.577	0.541092	-0.886054	0.35959	0.827093	0	pheT	phenylalanyl-tRNA ligase subunit beta
FSLS3586_07763	1121	120.142	120.22	120.026	0.998388	-0.00232821	1	1	0	na	acetyltransferase
FSLS3586_07768	1122	348.531	303.167	416.577	1.37409	0.458471	0.577034	0.98971	0	pheS	phenylalanyl-tRNA ligase subunit alpha
FSLS3586_07773	169	183.263	197.332	162.16	0.821765	-0.283202	0.978028	1	0	na	DNA-entry nuclease
FSLS3586_07778	1123	104.279	56.6106	175.782	3.10511	1.63465	0.183187	0.65322	0	na	hypothetical protein
FSLS3586_07783	89	747.795	773.991	708.5	0.915385	-0.127549	0.946722	1	0	na	UDP-N-acetylglucosamine 1-carboxyvinyltransferase
FSLS3586_07788	1683	5.80385	9.67309	0	0	neg inf	0.98847	1	0	na	hypothetical protein
FSLS3586_07793	1124	1146.67	457.646	2180.2	4.76395	2.25216	0.105149	0.520223	0	atpC	F0F1 ATP synthase subunit epsilon
FSLS3586_07798	1125	5040.94	2212.05	9284.28	4.19714	2.06941	0.048506	0.366796	0	na	F0F1 ATP synthase subunit beta
FSLS3586_07803	1127	1296.35	1136.33	1536.37	1.35205	0.435146	0.446924	0.895035	0	na	F0F1 ATP synthase subunit gamma
FSLS3586_07808	1126	7346.38	2200.57	15065.1	6.84599	2.77526	0.132066	0.584408	0	na	F0F1 ATP synthase subunit alpha
FSLS3586_07813	1128	433.629	480.217	363.747	0.757463	-0.400753	0.711914	1	0	na	F0F1 ATP synthase subunit delta
FSLS3586_07818	1129	608.979	649.748	547.825	0.843136	-0.246163	0.904952	1	0	na	F0F1 ATP synthase subunit B
FSLS3586_07823	1130	983.837	779.299	1290.64	1.65616	0.727841	0.352194	0.820093	0	na	F0F1 ATP synthase subunit A
FSLS3586_07828	1131	352.586	149.891	656.629	4.38073	2.13117	0.0475743	0.365506	0	na	F0F1 ATP synthase subunit C
FSLS3586_07833	1132	185.215	224.773	125.877	0.560018	-0.836456	0.475407	0.913523	0	glgA	glycogen synthase
FSLS3586_07838	1133	134.411	150.492	110.29	0.73286	-0.448391	0.723147	1	0	na	glucose-1-phosphate adenylyltransferase, GlgD subunit
FSLS3586_07843	1626	107.022	153.862	36.7632	0.238936	-2.0653	0.0834579	0.480249	0	glgC	glucose-1-phosphate adenylyltransferase
FSLS3586_07848	1134	189.148	207.955	160.938	0.773905	-0.369772	0.833811	1	0	na	glycogen branching enzyme
FSLS3586_07853	50	437.724	565.11	246.646	0.436457	-1.19609	0.211562	0.680869	0	na	pullulanase
FSLS3586_07858	770	138.751	174.927	84.4856	0.482976	-1.04998	0.380798	0.845562	0	na	lipid kinase
FSLS3586_07863	920	202.037	270.827	98.8504	0.364994	-1.45405	0.156501	0.618509	0	ligA	NAD-dependent DNA ligase LigA
FSLS3586_07868	1135	1080.1	128.994	2506.75	19.4332	4.28045	0.00120788	0.0382136	0	na	hypothetical protein
FSLS3586_07873	2	NA	NA	NA	NA	NA	NA	NA	1	na	ISSag8, transposase
FSLS3586_07878	2	NA	NA	NA	NA	NA	NA	NA	1	na	ISSag8, transposase
FSLS3586_07883	1136	4957.35	722.075	11310.3	15.6635	3.96934	0.185508	0.656343	0	na	adenylosuccinate synthetase
FSLS3586_07888	1137	466.169	59.8769	1075.61	17.9636	4.16701	0.104693	0.519105	0	na	hypothetical protein
FSLS3586_07893	1138	66.1831	79.6253	46.0197	0.577953	-0.790975	0.762901	1	0	na	hypothetical protein
FSLS3586_07898	1139	892.096	1385.71	151.681	0.109461	-3.19151	0.000139288	0.00874808	0	na	bifunctional glutamate--cysteine ligase/glutathione synthetase
FSLS3586_07903	1140	56.7211	75.3822	28.7295	0.381117	-1.39169	0.400707	0.855489	0	na	hypothetical protein
FSLS3586_07908	1141	133.896	167.972	82.7829	0.492838	-1.02082	0.424682	0.876105	0	na	hypothetical protein
FSLS3586_07913	162	258.137	269.699	240.795	0.89283	-0.163543	0.970233	1	0	hslO	Hsp33-like chaperonin
FSLS3586_07918	1142	449.425	330.441	627.9	1.90019	0.926141	0.310605	0.777549	0	na	tRNA-dihydrouridine synthase
FSLS3586_07923	1143	100.858	110.957	85.7084	0.772444	-0.372497	0.9967	1	0	na	deoxynucleoside kinase family protein
FSLS3586_07928	1074	99.8855	109.337	85.7084	0.783893	-0.351272	1	1	0	na	phosphinothricin N-acetyltransferase
FSLS3586_07933	10	1358.49	1667.46	895.024	0.536758	-0.897657	0.315295	0.78167	0	na	ATP-dependent Clp protease, ATP-binding subunit ClpC
FSLS3586_07938	1144	132.613	181.9	58.6817	0.322604	-1.63216	0.195416	0.666419	0	na	transcriptional repressor CtsR
FSLS3586_07943	1145	2338.62	242.831	5482.3	22.5766	4.49676	0.035123	0.313886	0	na	hypothetical protein
FSLS3586_07948	1146	3386.4	2450.61	4790.1	1.95466	0.966914	0.212606	0.680869	0	tsf	elongation factor Ts
FSLS3586_07953	1147	11338.7	2650.29	24371.4	9.19573	3.20096	0.00386559	0.0881664	0	rpsB	30S ribosomal protein S2
FSLS3586_07958	1148	235.846	161.466	347.416	2.15164	1.10544	0.392718	0.849206	0	na	alkyl hydroperoxide reductase subunit C
FSLS3586_07963	81	4126.56	549.117	9492.72	17.2872	4.11164	0.00656274	0.125405	0	na	alkyl hydroperoxide reductase subunit F
FSLS3586_07968	1149	6100.25	644.397	14284	22.1665	4.47031	0.000685373	0.0239215	0	na	hypothetical protein
FSLS3586_07973	1684	24.0582	35.8764	6.331	0.176467	-2.50253	0.440095	0.889146	0	na	hypothetical protein
FSLS3586_07978	1150	497.285	280.183	822.938	2.93715	1.55442	0.0894015	0.489768	0	na	hypothetical protein
FSLS3586_07983	201	445.849	601.705	212.065	0.352441	-1.50455	0.0899191	0.489768	0	na	endopeptidase O
FSLS3586_07988	387	116.526	126.36	101.776	0.805445	-0.312141	0.980557	1	0	na	hypothetical protein
FSLS3586_07993	865	175.343	101.029	286.815	2.83894	1.50535	0.12907	0.576936	0	na	hypothetical protein
FSLS3586_07998	1151	200.779	320.835	20.6957	0.0645059	-3.95442	0.000624283	0.0224048	0	na	cyclic nucleotide-binding domain-containing protein
FSLS3586_08003	708	1178.45	689.621	1911.69	2.77208	1.47097	0.116332	0.547376	0	def	peptide deformylase
FSLS3586_08008	265	190.876	221.226	145.35	0.657021	-0.605989	0.579295	0.98971	0	na	transcriptional regulator
FSLS3586_08013	1152	21.7631	30.9161	8.03373	0.259856	-1.94421	0.52287	0.953395	0	na	hypothetical protein
FSLS3586_08018	88	9.23639	15.394	0	0	neg inf	0.668353	1	0	na	PTS system N-acetylgalactosamine-specific transporter subunit IID
FSLS3586_08023	429	9.83075	16.3846	0	0	neg inf	0.625411	1	0	na	PTS system N-acetylgalactosamine-specific transporter subunit IIC
FSLS3586_08028	424	2.35809	3.93015	0	0	neg inf	1	1	0	na	PTS system N-acetylgalactosamine-specific transporter subunit IIB
FSLS3586_08033	1153	7.87331	13.1222	0	0	neg inf	0.779563	1	0	na	hypothetical protein
FSLS3586_08038	425	2.09861	3.49769	0	0	neg inf	1	1	0	na	hypothetical protein
FSLS3586_08043	8	21.8261	22.5796	20.6957	0.916567	-0.125688	1	1	0	na	gluconate 5-dehydrogenase
FSLS3586_08048	1154	23.4534	10.3595	43.0942	4.15987	2.05654	0.306017	0.774809	0	na	hypothetical protein
FSLS3586_08053	990	7.65703	12.7617	0	0	neg inf	0.798883	1	0	na	hypothetical protein
FSLS3586_08058	132	6.63625	11.0604	0	0	neg inf	0.898063	1	0	na	keto-hydroxyglutarate-aldolase/keto-deoxy- phosphogluconate aldolase
FSLS3586_08063	1155	53.6265	89.3776	0	0	neg inf	0.0187508	0.224315	0	na	hypothetical protein
FSLS3586_08068	1156	215.555	165.778	290.22	1.75066	0.807898	0.362245	0.831509	0	na	nitroreductase family protein
FSLS3586_08073	1157	36.7434	61.2391	0	0	neg inf	0.0451144	0.358482	0	na	MarR family transcriptional regulator
FSLS3586_08078	273	1463.73	1422.49	1525.59	1.07247	0.100942	0.848817	1	0	polC	DNA polymerase III PolC
FSLS3586_08083	1159	51.1166	54.5145	46.0197	0.844174	-0.244387	1	1	0	na	hypothetical protein
FSLS3586_08088	324	1018.32	1066.28	946.369	0.887542	-0.172112	0.892371	1	0	na	prolyl-tRNA ligase
FSLS3586_08093	1161	432.334	500.298	330.389	0.660384	-0.598623	0.530704	0.958404	0	na	M50A family peptidase
FSLS3586_08098	1162	1872.74	279.142	4263.12	15.2723	3.93284	0.229185	0.693691	0	na	phosphatidate cytidylyltransferase
FSLS3586_08103	1163	258.458	335.319	143.167	0.426958	-1.22783	0.241697	0.704223	0	na	undecaprenyl pyrophosphate synthase
FSLS3586_08108	1164	1650.7	1443.72	1961.16	1.3584	0.441913	0.544653	0.96915	0	yajC	preprotein translocase subunit YajC
FSLS3586_08113	734	80.1619	82.6352	76.4519	0.925174	-0.112203	1	1	0	na	hypothetical protein
FSLS3586_08118	2	NA	NA	NA	NA	NA	NA	NA	1	na	ISSag8, transposase
FSLS3586_08125	171	NA	NA	NA	NA	NA	NA	NA	0	na	hypothetical protein
FSLS3586_08130	1165	124.68	168.678	58.6817	0.347891	-1.52329	0.244152	0.706083	0	na	maltose/maltodextrin ABC transporter substrate-binding protein
FSLS3586_08135	1166	81.9635	116.318	30.4322	0.26163	-1.9344	0.13208	0.584408	0	na	maltose ABC transporter permease
FSLS3586_08140	1168	78.002	99.0035	46.4997	0.469677	-1.09026	0.393902	0.849206	0	na	maltose ABC transporter permease
FSLS3586_08145	1170	2141.4	911.979	3985.53	4.3702	2.1277	0.0327857	0.300802	0	na	hypothetical protein
FSLS3586_08150	1666	66.2511	69.8422	60.8644	0.871455	-0.198501	0.947437	1	0	na	hypothetical protein
FSLS3586_08155	1171	6.38372	6.41887	6.331	0.98631	-0.0198864	1	1	0	na	hypothetical protein
FSLS3586_08160	1685	128.128	124.592	133.431	1.07094	0.0988818	0.766497	1	0	na	hypothetical protein
FSLS3586_08165	980	125.169	117.39	136.836	1.16565	0.221139	0.722513	1	0	na	glycoside hydrolase family protein
FSLS3586_08170	135	210.507	201.346	224.248	1.11374	0.155413	0.727176	1	0	na	preprotein translocase subunit SecA
FSLS3586_08175	1172	65.8326	65.2441	66.7154	1.02255	0.032174	0.865342	1	0	na	hypothetical protein
FSLS3586_08180	1173	137.138	145.78	124.174	0.851795	-0.231422	1	1	0	na	Accessory Sec system protein Asp2
FSLS3586_08185	1174	142.925	156.561	122.472	0.782263	-0.354275	0.922949	1	0	na	Accessory Sec system protein Asp1
FSLS3586_08190	1175	157.154	123.952	206.957	1.66966	0.739554	0.383323	0.848036	0	secY	preprotein translocase subunit SecY
FSLS3586_08195	7	8.67723	6.02072	12.662	2.10307	1.0725	0.656451	1	0	na	IS3 family transposase OrfA
FSLS3586_08200	5	217.948	99.3252	395.881	3.98571	1.99484	0.0663214	0.430896	0	na	transposase
FSLS3586_08205	5	22.5249	13.0328	36.7632	2.82083	1.49612	0.474352	0.913523	0	na	IS5 family transposase orfB
FSLS3586_08210	243	41459.6	1099.32	102000	92.7846	6.53581	0.10446	0.519086	0	na	cell wall surface anchor family protein
FSLS3586_08215	158	116.685	171.102	35.0605	0.20491	-2.28694	0.0579707	0.400616	0	na	transcriptional regulator RofA
FSLS3586_08220	764	674.691	752.952	557.299	0.740152	-0.434107	0.633786	1	0	na	excinuclease ABC subunit B
FSLS3586_08225	136	3837.85	592.331	8706.13	14.6981	3.87756	0.24319	0.706083	0	na	protease
FSLS3586_08230	6	2081.36	1934.74	2301.28	1.18945	0.250296	0.707248	1	0	na	glutamine ABC transporter permease and substrate binding protein
FSLS3586_08235	1	1738.71	1071.22	2739.95	2.55779	1.3549	0.139492	0.5905	0	na	glutamine ABC transporter ATP-binding protein
FSLS3586_08240	46	125.57	27.505	272.667	9.91337	3.30938	0.281187	0.751356	1	na	phosphopentomutase
FSLS3586_08245	1178	326.112	350.041	290.22	0.829104	-0.270375	0.861742	1	0	na	hypothetical protein
FSLS3586_08250	377	51.5864	85.9774	0	0	neg inf	0.0134801	0.188138	0	na	ribosomal large subunit pseudouridine synthase D
FSLS3586_08255	30	352.47	416.528	256.382	0.615522	-0.700117	0.522641	0.953395	0	na	penicillin-binding protein 2A
FSLS3586_08260	1686	134.026	113.815	164.343	1.44394	0.530015	0.581685	0.98971	0	rpmG	50S ribosomal protein L33
FSLS3586_08265	1179	167.395	118.142	241.275	2.04225	1.03016	0.327544	0.795463	0	secE	preprotein translocase subunit SecE
FSLS3586_08280	1180	417.74	295.651	600.873	2.03237	1.02316	0.276194	0.747173	0	nusG	transcription antitermination protein NusG
FSLS3586_08285	1181	103.911	127.573	68.4182	0.536306	-0.898872	0.553624	0.974164	0	na	hypothetical protein
FSLS3586_08290	1182	341.802	79.3193	735.527	9.27299	3.21303	0.00791598	0.140929	0	na	major facilitator family protein
FSLS3586_08295	728	13161.9	1134.65	31202.9	27.5001	4.78136	0.0738824	0.461445	0	leuS	leucyl-tRNA ligase
FSLS3586_08300	1183	22.8215	33.8152	6.331	0.187223	-2.41717	0.482413	0.917355	0	na	hypothetical protein
FSLS3586_08305	527	50.8676	70.9822	20.6957	0.291562	-1.77812	0.32054	0.786258	0	na	sensor histidine kinase
FSLS3586_08310	4	33.0295	42.3871	18.993	0.448084	-1.15816	0.775252	1	0	na	DNA-binding response regulator
FSLS3586_08315	39	363.149	409.498	293.626	0.717037	-0.47988	0.64583	1	0	na	serine protease
FSLS3586_08330	1184	20.7426	19.6387	22.3985	1.14053	0.189701	1	1	0	na	hypothetical protein
FSLS3586_08335	1185	20.8092	29.3262	8.03373	0.273944	-1.86805	0.56183	0.980168	0	na	5-methyltetrahydropteroyltriglutamate-- homocysteine S-methyltransferase
FSLS3586_08340	935	17.59	25.096	6.331	0.252271	-1.98695	0.711978	1	0	na	bifunctional homocysteine S-methyltransferase/5,10-methylenetetrahydrofolate reductase protein
FSLS3586_08345	1186	89.7233	96.3006	79.8574	0.829251	-0.270119	0.927973	1	0	na	hypothetical protein
FSLS3586_08350	850	195.32	219.376	159.235	0.725852	-0.462252	0.771518	1	0	na	glycerol dehydrogenase
FSLS3586_08355	1187	33.684	51.9193	6.331	0.121939	-3.03577	0.216036	0.680869	0	na	topology modulation protein
FSLS3586_08360	175	225.296	187.369	282.186	1.50605	0.590768	0.477687	0.914103	0	na	cAMP factor
FSLS3586_08365	1188	142.407	85.257	228.133	2.67583	1.41999	0.179866	0.65322	0	na	rhodanese-like domain-containing protein
FSLS3586_08370	1189	15.7039	21.9525	6.331	0.288395	-1.79388	0.817018	1	0	na	CAAX amino terminal protease
FSLS3586_08375	1190	2.72081	4.53468	0	0	neg inf	1	1	0	na	decarboxylase
FSLS3586_08380	1687	3.35834	5.59724	0	0	neg inf	1	1	0	na	hypothetical protein
FSLS3586_08395	1869	19.6	20.0046	18.993	0.949429	-0.0748672	0.964924	1	0	na	hypothetical protein
FSLS3586_08400	244	1.8186	3.03101	0	0	neg inf	1	1	0	na	lipoprotein
FSLS3586_08405	245	324.231	422.062	177.485	0.420519	-1.24976	0.155177	0.616618	0	na	ABC transporter permease protein
FSLS3586_08410	1	166.944	238.799	59.1617	0.247746	-2.01306	0.0505745	0.376148	0	na	ABC transporter ATP-binding protein
FSLS3586_08415	40	1.11357	1.85594	0	0	neg inf	1	1	0	na	transposase
FSLS3586_08420	1870	1.59198	2.6533	0	0	neg inf	1	1	0	na	TetR family transcriptional regulator
FSLS3586_08435	174	17.2514	24.5316	6.331	0.258075	-1.95414	0.729186	1	0	na	DNA-damage-inducible protein J
FSLS3586_08440	216	57.4292	77.6975	27.0267	0.347846	-1.52348	0.387571	0.849206	0	na	hypothetical protein
FSLS3586_08445	1972	12.8525	21.4209	0	0	neg inf	0.456919	0.901768	0	na	ICESt1 ORFQ
FSLS3586_08450	15	15.1286	20.9937	6.331	0.301566	-1.72945	0.851814	1	0	na	ICESt1 APR2 Cro/CI family transcriptional regulator
FSLS3586_08455	1973	5.1868	8.64467	0	0	neg inf	1	1	0	na	nucleotidyltransferase domain-containing protein
FSLS3586_08460	1974	10.1823	12.7498	6.331	0.496557	-1.00997	1	1	0	na	hypothetical protein
FSLS3586_08465	35	0.465957	0.776594	0	0	neg inf	1	1	0	na	glutaredoxin-like protein
FSLS3586_08470	1975	1.1336	1.88933	0	0	neg inf	1	1	0	na	putative cytoplasmic protein
FSLS3586_08485	9	131.472	69.302	224.727	3.24273	1.69721	0.116448	0.547376	0	na	cell wall surface anchor family protein
FSLS3586_08490	1680	1.07064	1.7844	0	0	neg inf	1	1	0	na	putative cytoplasmic protein
FSLS3586_08495	1871	3.17422	5.29037	0	0	neg inf	1	1	0	na	putative cytoplasmic protein
FSLS3586_08500	951	12.8059	17.1225	6.331	0.369747	-1.43539	1	1	0	na	FtsK/SpoIIIE family protein
FSLS3586_08505	1622	7.3889	12.3148	0	0	neg inf	0.823574	1	0	na	Cro/CI family transcriptional regulator
FSLS3586_08510	1679	1.11856	1.86426	0	0	neg inf	1	1	0	na	putative cytoplasmic protein
FSLS3586_08515	1976	0.458549	0.764249	0	0	neg inf	1	1	0	na	hypothetical protein
FSLS3586_08520	1676	3.79976	2.11227	6.331	2.99725	1.58364	0.734391	1	0	na	hypothetical protein
FSLS3586_08525	1675	2.06355	3.43925	0	0	neg inf	1	1	0	na	hypothetical protein
FSLS3586_08530	1977	0.738113	1.23019	0	0	neg inf	1	1	0	na	hypothetical protein
FSLS3586_08535	1674	1.3302	2.21701	0	0	neg inf	1	1	0	na	hypothetical protein
FSLS3586_08540	1978	NA	NA	NA	NA	NA	NA	NA	0	na	hypothetical protein
FSLS3586_08545	1979	10.0912	16.8187	0	0	neg inf	0.743956	1	0	na	hypothetical protein
FSLS3586_08550	1673	4.20169	7.00282	0	0	neg inf	1	1	0	na	hypothetical protein
FSLS3586_08555	1672	4.34199	1.88082	8.03373	4.2714	2.09471	0.806668	1	0	na	hypothetical protein
FSLS3586_08560	1671	1.84677	3.07795	0	0	neg inf	1	1	0	na	hypothetical protein
FSLS3586_08565	1079	21.2231	25.7954	14.3647	0.556873	-0.844581	0.946651	1	0	na	DNA segregation ATPase
FSLS3586_08580	1980	91689.7	156.727	228989	1461.07	10.5128	2.08641e-16	1.57245e-13	0	na	hypothetical protein
FSLS3586_08585	236	10.0762	4.13171	18.993	4.59688	2.20065	0.405914	0.856643	0	na	hypothetical protein
FSLS3586_08590	237	0.486157	0.810261	0	0	neg inf	1	1	0	na	hypothetical protein
FSLS3586_08595	209	1.0505	1.75083	0	0	neg inf	1	1	0	na	cell wall surface anchor family protein
FSLS3586_08600	1981	NA	NA	NA	NA	NA	NA	NA	0	na	hypothetical protein
FSLS3586_08605	49	3.80354	6.33923	0	0	neg inf	1	1	0	na	Integrase
FSLS3586_08610	1638	25.7007	27.9022	22.3985	0.802749	-0.316979	1	1	0	na	radical SAM domain-containing protein
FSLS3586_08615	1982	6.22137	10.369	0	0	neg inf	0.941664	1	0	na	hypothetical protein
FSLS3586_08620	1872	3.96885	6.61476	0	0	neg inf	1	1	0	na	hypothetical protein
FSLS3586_08625	1630	51.8516	67.2664	28.7295	0.4271	-1.22736	0.495203	0.930718	0	na	ABC transporter ATP-binding protein
FSLS3586_08630	1688	44.933	65.3119	14.3647	0.219941	-2.18481	0.240404	0.704223	0	na	hypothetical protein
FSLS3586_08635	200	599.424	491.982	760.588	1.54597	0.628509	0.473334	0.913147	0	na	Mn2+/Fe2+ transporter
FSLS3586_08640	3	NA	NA	NA	NA	NA	NA	NA	1	na	IS256 family transposase
FSLS3586_08645	24	NA	NA	NA	NA	NA	NA	NA	1	na	group II intron reverse transcriptase/maturase
FSLS3586_08650	11	4.93435	2.86809	8.03373	2.80107	1.48598	0.890338	1	0	na	hypothetical protein
FSLS3586_08655	21	22.7756	9.22985	43.0942	4.669	2.22311	0.281852	0.751356	0	na	hypothetical protein
FSLS3586_08660	1191	24.8185	31.7877	14.3647	0.451896	-1.14594	0.773655	1	0	na	hypothetical protein
FSLS3586_08665	1192	14.4712	24.1186	0	0	neg inf	0.37786	0.844172	0	na	abortive infection protein AbiGI
FSLS3586_08670	9	51.6695	19.0804	100.553	5.26996	2.39779	0.122595	0.559836	0	na	agglutinin receptor precursor
FSLS3586_08675	633	NA	NA	NA	NA	NA	NA	NA	0	na	calcium-binding protein, putative
FSLS3586_08680	1193	1.05328	1.75546	0	0	neg inf	1	1	0	na	hypothetical protein
FSLS3586_08685	26	121.297	83.8377	177.485	2.11701	1.08203	0.351221	0.820093	0	na	SNF2 family protein
FSLS3586_08690	24	3.81939	6.36565	0	0	neg inf	1	1	0	na	reverse transcriptase
FSLS3586_08695	5	NA	NA	NA	NA	NA	NA	NA	1	na	IS5 family transposase orfB
FSLS3586_08700	2	NA	NA	NA	NA	NA	NA	NA	1	na	ISSag8, transposase
FSLS3586_08705	1194	314.031	150.572	559.219	3.71396	1.89296	0.307138	0.775271	0	na	Na+/H+ exchanger family protein
FSLS3586_08710	569	3856.29	1093.73	8000.14	7.31456	2.87077	0.10404	0.518394	0	guaA	GMP synthase
FSLS3586_08715	987	71.4936	87.341	47.7225	0.546392	-0.871992	0.650666	1	0	na	GntR family transcriptional regulator
FSLS3586_08720	807	411.788	440.73	368.375	0.835829	-0.258721	0.859948	1	0	na	tRNA (uracil-5-)-methyltransferase Gid
FSLS3586_08725	1196	29.4863	44.9232	6.331	0.140929	-2.82695	0.294119	0.761744	0	na	acetyltransferase
FSLS3586_08730	106	46.1951	76.9919	0	0	neg inf	0.0205504	0.237605	0	na	hypothetical protein
FSLS3586_08735	1197	297.186	403.766	137.316	0.340089	-1.55602	0.089929	0.489768	0	na	hypothetical protein
FSLS3586_08740	1198	8.51262	14.1877	0	0	neg inf	0.724947	1	0	na	nisin resistance protein Nsr
FSLS3586_08745	1	22.3087	32.9604	6.331	0.192079	-2.38023	0.50161	0.934887	0	na	ABC transporter ATP-binding protein
FSLS3586_08750	452	63.9753	79.8465	40.1687	0.503074	-0.991158	0.448385	0.896133	0	na	ABC transporter permease
FSLS3586_08755	4	64.5563	98.0173	14.3647	0.146553	-2.77051	0.0756359	0.462196	0	na	DNA-binding response regulator
FSLS3586_08760	1058	61.9812	94.8606	12.662	0.13348	-2.9053	0.0874782	0.485847	0	na	sensor histidine kinase
FSLS3586_08765	995	224.397	360.198	20.6957	0.0574565	-4.12139	0.000298859	0.0135144	0	xerS	site-specific tyrosine recombinase XerS
FSLS3586_08770	130	261.034	404.376	46.0197	0.113804	-3.13537	0.00251611	0.0661502	0	na	ABC transporter substrate-binding protein
FSLS3586_08775	1199	80.6095	48.9759	128.06	2.61475	1.38667	0.352126	0.820093	0	na	hypothetical protein
FSLS3586_08780	1200	32.0697	39.6524	20.6957	0.521929	-0.938074	0.811433	1	0	na	satD protein
FSLS3586_08785	518	877.849	765.949	1045.7	1.36523	0.449148	0.564262	0.982138	0	na	signal recognition particle protein
FSLS3586_08790	1201	73.265	102.955	28.7295	0.279048	-1.84141	0.192907	0.661524	0	na	DNA-binding protein
FSLS3586_08795	819	376.552	562.006	98.3704	0.175034	-2.51429	0.0084181	0.148698	0	na	sensor histidine kinase CiaH
FSLS3586_08800	4	138.694	208.918	33.3577	0.159669	-2.64684	0.0260307	0.268746	0	na	DNA-binding response regulator CiaR
FSLS3586_08805	1202	1255.62	1199.32	1340.07	1.11735	0.160086	0.782022	1	0	na	aminopeptidase N
FSLS3586_08810	1060	230.211	201.731	272.93	1.35294	0.436095	0.615238	1	0	na	phosphate transport system regulatory protein PhoU
FSLS3586_08815	1	249.457	198.587	325.761	1.64039	0.714039	0.440444	0.889146	0	na	phosphate transporter ATP-binding protein
FSLS3586_08820	1	175.021	174.834	175.302	1.00268	0.00385692	0.927964	1	0	na	phosphate transporter ATP-binding protein
FSLS3586_08825	110	472.449	177.11	915.457	5.16887	2.36985	0.0219601	0.242204	0	na	phosphate ABC transporter permease
FSLS3586_08830	134	1551.03	169.605	3623.18	21.3625	4.41701	0.0827963	0.480249	0	na	phosphate ABC transporter permease
FSLS3586_08835	1063	136.752	136.375	137.316	1.0069	0.00992412	0.98991	1	0	na	phosphate ABC transporter phosphate-binding protein
FSLS3586_08840	466	64.1178	84.6246	33.3577	0.394185	-1.34306	0.445691	0.894758	0	na	NOL1/NOP2/sun family protein
FSLS3586_08845	1203	308.403	399.086	172.377	0.431928	-1.21114	0.192413	0.661524	0	na	myo-inositol-1(or 4)-monophosphatase
FSLS3586_08850	1204	79.4612	105.976	39.6887	0.374506	-1.41694	0.365838	0.832484	0	na	hypothetical protein
FSLS3586_08855	137	171.147	235.413	74.7492	0.317524	-1.65506	0.135734	0.586456	0	spxA	transcriptional regulator Spx
FSLS3586_08860	1206	117.939	148.683	71.8237	0.483067	-1.0497	0.388349	0.849206	0	na	bifunctional riboflavin kinase/FMN adenylyltransferase
FSLS3586_08865	1207	96.2006	128.519	47.7225	0.371325	-1.42925	0.296433	0.76686	0	truB	tRNA pseudouridine synthase B
FSLS3586_08870	1208	51.5553	73.2635	18.993	0.259242	-1.94763	0.309536	0.776761	0	na	acetyltransferase
FSLS3586_08875	1209	133.813	205.004	27.0267	0.131835	-2.9232	0.015804	0.206548	0	na	hypothetical protein
FSLS3586_08880	1210	61.8869	90.4828	18.993	0.209907	-2.25218	0.183923	0.65322	0	na	hypothetical protein
FSLS3586_08885	136	575.263	373.966	877.208	2.34569	1.23001	0.185901	0.656343	0	na	protease
FSLS3586_08900	1	27.5279	32.0827	20.6957	0.645074	-0.632464	0.998339	1	0	na	ABC transporter ATP-binding protein
FSLS3586_08905	271	425.872	572.31	206.214	0.360319	-1.47265	0.0828957	0.480249	0	na	DNA topoisomerase I
FSLS3586_08910	1211	1.60472	2.67453	0	0	neg inf	1	1	0	na	hypothetical protein
FSLS3586_08925	1	85.8511	143.085	0	0	-1000	0.00129301	0.0395067	0	na	iron ABC transporter ATP-binding protein
FSLS3586_08930	1032	112.317	163.821	35.0605	0.214017	-2.2242	0.0682336	0.439533	0	na	iron chelate uptake ABC transporter permease
FSLS3586_08935	1031	161.08	231.297	55.7562	0.241059	-2.05254	0.0598014	0.40973	0	na	iron chelate uptake ABC transporter permease
FSLS3586_08940	1212	101.62	73.2818	144.127	1.96676	0.975817	0.496775	0.93135	0	na	maltose O-acetyltransferase
FSLS3586_08945	1214	50.3928	75.5466	12.662	0.167605	-2.57686	0.170741	0.646643	0	rnhB	ribonuclease HII
FSLS3586_08950	974	53.6803	85.2466	6.331	0.0742669	-3.75114	0.0534365	0.386006	0	rbgA	GTPase YlqF
FSLS3586_08955	1215	234.333	69.1755	482.07	6.96879	2.80091	0.0198485	0.233737	0	na	hypothetical protein
FSLS3586_08960	1216	561.098	283.178	977.979	3.45359	1.7881	0.218636	0.681744	0	na	carbon starvation protein CstA
FSLS3586_08965	93	44.0625	68.0817	8.03373	0.118001	-3.08312	0.103006	0.518063	0	na	two-component response regulator LytR
FSLS3586_08970	133	97.2446	148.277	20.6957	0.139575	-2.84089	0.0335281	0.303228	0	na	hypothetical protein
FSLS3586_08975	1689	4.31553	7.19255	0	0	neg inf	1	1	0	na	lipoprotein
FSLS3586_08980	1217	12.8863	17.2565	6.331	0.366877	-1.44663	1	1	0	na	lipoprotein
FSLS3586_08985	1218	14.3908	23.9847	0	0	neg inf	0.381083	0.845562	0	na	hypothetical protein
FSLS3586_08990	1219	23.1006	34.2803	6.331	0.184683	-2.43687	0.472879	0.913147	0	na	hypothetical protein
FSLS3586_08995	1873	2.35537	3.92562	0	0	neg inf	1	1	0	na	hypothetical protein
FSLS3586_09000	1220	17.8754	21.3509	12.662	0.593042	-0.753795	1	1	0	na	hypothetical protein
FSLS3586_09005	185	13.4914	18.2651	6.331	0.346618	-1.52858	0.958604	1	0	na	hypothetical protein
FSLS3586_09010	43	287.169	14.0831	696.798	49.4778	5.62871	0.00249131	0.0661502	0	na	CHAP domain protein
FSLS3586_09015	43	639.94	48.7237	1526.76	31.3351	4.96971	0.0133418	0.187365	0	na	immunogenic secreted protein
FSLS3586_09020	1221	65.3943	25.0725	125.877	5.02053	2.32784	0.0901122	0.489768	0	na	hypothetical protein
FSLS3586_09025	3	NA	NA	NA	NA	NA	NA	NA	1	na	IS256 family transposase
FSLS3586_09040	1690	0.94218	1.5703	0	0	neg inf	1	1	0	na	hypothetical protein
FSLS3586_09045	1222	42.2401	53.5176	25.324	0.47319	-1.07951	0.743485	1	0	na	cylK protein
FSLS3586_09050	1223	99.004	137.412	41.3915	0.301221	-1.73111	0.182488	0.65322	0	na	hypothetical protein
FSLS3586_09055	332	240.966	259.098	213.768	0.825048	-0.27745	0.86031	1	0	na	cylI protein
FSLS3586_09060	1224	75.1776	114.584	16.0675	0.140224	-2.8342	0.0421766	0.348034	0	na	cylF protein
FSLS3586_09065	1225	159.216	226.238	58.6817	0.25938	-1.94686	0.0938526	0.501998	0	na	CylE protein
FSLS3586_09070	1226	78.9852	91.3857	60.3844	0.660764	-0.597792	0.833454	1	0	na	cylB protein
FSLS3586_09075	1	82.4311	114.011	35.0605	0.307517	-1.70126	0.216818	0.680869	0	na	cylA protein
FSLS3586_09080	79	35.9832	51.5307	12.662	0.245717	-2.02493	0.401866	0.855489	0	na	cylZ protein
FSLS3586_09085	1227	18.6856	26.922	6.331	0.23516	-2.08828	0.656779	1	0	na	acyl carrier protein
FSLS3586_09090	8	56.0884	89.26	6.331	0.0709276	-3.81751	0.0455688	0.358482	0	na	cylG protein
FSLS3586_09095	1228	70.8195	94.6589	35.0605	0.370387	-1.43289	0.342626	0.813736	0	na	cylD protein
FSLS3586_09100	1229	19.5696	32.6159	0	0	neg inf	0.223131	0.685461	0	na	cylX protein
FSLS3586_09105	1230	78.226	40.7828	134.391	3.29528	1.7204	0.230902	0.697097	0	na	ABC transporter permease
FSLS3586_09110	1231	38.9115	45.6995	28.7295	0.628661	-0.669647	0.852464	1	0	na	hypothetical protein
FSLS3586_09115	1	48.3311	72.1104	12.662	0.175592	-2.5097	0.192949	0.661524	0	na	ABC transporter ATP-binding protein
FSLS3586_09120	1232	464.315	454.254	479.407	1.05537	0.0777538	0.815781	1	0	na	hypothetical protein
FSLS3586_09125	1234	0.516483	0.860805	0	0	neg inf	1	1	0	na	hypothetical protein
FSLS3586_09130	1235	4.78787	7.97979	0	0	neg inf	1	1	0	na	hypothetical protein
FSLS3586_09135	21	NA	NA	NA	NA	NA	NA	NA	0	na	hypothetical protein
FSLS3586_09140	21	0.312386	0.520643	0	0	neg inf	1	1	0	na	hypothetical protein
FSLS3586_09145	18	131.81	102.815	175.302	1.70503	0.7698	0.410636	0.862871	0	na	site-specific recombinase
FSLS3586_09150	1874	NA	NA	NA	NA	NA	NA	NA	0	na	hypothetical protein
FSLS3586_09155	177	0.445979	0.743298	0	0	neg inf	1	1	0	na	sigma-70, region 4
FSLS3586_09160	1875	226.133	134.885	363.004	2.6912	1.42825	0.183006	0.65322	0	na	MOP/MATE family multidrug-resistance efflux pump NorM
FSLS3586_09165	1	56.8986	86.3897	12.662	0.146568	-2.77036	0.117068	0.548822	0	na	cobalt ABC transporter, ATPase component, CbiO
FSLS3586_09170	1839	27.8014	42.115	6.331	0.150326	-2.73383	0.333331	0.803478	0	na	hypothetical protein
FSLS3586_09175	1876	35.9369	44.9626	22.3985	0.498158	-1.00532	0.675705	1	0	na	hypothetical protein
FSLS3586_09180	1	84.9567	122.442	28.7295	0.234638	-2.09149	0.115787	0.547376	0	na	ABC transporter-like protein
FSLS3586_09185	1	102.672	153.102	27.0267	0.176527	-2.50204	0.0545478	0.388064	0	na	ABC transporter ATP-binding protein
FSLS3586_09190	1877	13.3717	22.2862	0	0	neg inf	0.424426	0.876105	0	na	TetR family transcriptional regulator
FSLS3586_09195	1633	6.89049	11.4841	0	0	neg inf	0.872335	1	0	na	hypothetical protein
FSLS3586_09200	1634	34.0728	41.8557	22.3985	0.535135	-0.902025	0.739569	1	0	na	relaxase/mobilisation protein
FSLS3586_09205	1878	251.961	370.102	74.7492	0.201969	-2.30779	0.0210353	0.237605	0	na	dead/deah box helicase domain-containing protein
FSLS3586_09210	1879	49.0852	63.7908	27.0267	0.423677	-1.23896	0.557709	0.977504	0	na	hypothetical protein
FSLS3586_09215	146	7.44723	8.19139	6.331	0.772884	-0.371676	1	1	0	na	hypothetical protein
FSLS3586_09220	753	2.62273	4.37121	0	0	neg inf	1	1	0	na	conjugative transposon protein
FSLS3586_09225	26	29.7523	26.2135	35.0605	1.3375	0.419534	0.791865	1	0	na	DNA/RNA helicase
FSLS3586_09230	7	NA	NA	NA	NA	NA	NA	NA	1	na	IS3 family transposase OrfA
FSLS3586_09235	3	NA	NA	NA	NA	NA	NA	NA	1	na	IS256 family transposase
FSLS3586_09240	1237	137.24	173.545	82.7829	0.477011	-1.06791	0.393603	0.849206	0	na	adenosine deaminase
FSLS3586_09245	1238	310.417	255.711	392.476	1.53484	0.618092	0.460926	0.903922	0	na	flavodoxin
FSLS3586_09250	1239	65.0491	65.0734	65.0127	0.999067	-0.00134616	0.843082	1	0	na	hypothetical protein
FSLS3586_09255	1104	1923.81	343.946	4293.61	12.4834	3.64194	0.00215753	0.0594901	0	na	voltage-gated chloride channel family protein
FSLS3586_09260	1240	4369.13	1360.71	8881.77	6.5273	2.70649	0.00948368	0.157666	0	rplS	50S ribosomal protein L19
FSLS3586_09265	215	178.799	240.859	85.7084	0.355845	-1.49068	0.198424	0.669608	0	na	prophage LambdaSa1, site-specific recombinase phage integrase family protein
FSLS3586_09270	1691	103.127	87.961	125.877	1.43106	0.51708	0.577797	0.98971	0	na	hypothetical protein
FSLS3586_09275	1692	95.8227	132.11	41.3915	0.31331	-1.67434	0.204323	0.677382	0	na	hypothetical protein
FSLS3586_09280	996	135.839	147.516	118.323	0.802104	-0.318139	0.811365	1	0	na	Repressor protein
FSLS3586_09285	1880	64.183	0	160.458	Inf	-1000	9.23263e-05	0.00652343	0	na	hypothetical protein
FSLS3586_09290	1693	75.9674	20.4559	159.235	7.78431	2.96057	0.0370623	0.323544	0	na	hypothetical protein
FSLS3586_09295	5	NA	NA	NA	NA	NA	NA	NA	0	na	transposase
FSLS3586_09302	2	117.111	63.3848	197.701	3.11906	1.64111	0.139113	0.5905	1	na	ISSag8, transposase
FSLS3586_09307	244	38.0867	52.7662	16.0675	0.304503	-1.71547	0.354604	0.823446	0	na	hypothetical protein
FSLS3586_09312	6	343.411	270.765	452.38	1.67075	0.740493	0.341266	0.812476	0	na	hypothetical protein
FSLS3586_09317	6	240.338	228.187	258.565	1.13313	0.180314	0.816249	1	0	na	amino acid ABC transporter permease
FSLS3586_09322	598	151.746	197.721	82.7829	0.418686	-1.25606	0.282954	0.751757	0	na	hypothetical protein
FSLS3586_09327	1	221.188	190.42	267.342	1.40396	0.489503	0.490995	0.926395	0	na	hypothetical protein
FSLS3586_09332	4	212.346	284.925	103.479	0.363179	-1.46125	0.162319	0.629324	0	na	DNA-binding response regulator
FSLS3586_09337	98	500.536	677.101	235.687	0.348082	-1.5225	0.089297	0.489768	0	na	sensory box histidine kinase
FSLS3586_09342	1241	456.223	474.213	429.239	0.905162	-0.143752	0.944184	1	0	na	metallo-beta-lactamase superfamily protein
FSLS3586_09347	1242	154.095	161.06	143.647	0.891889	-0.165064	0.973511	1	0	na	hypothetical protein
FSLS3586_09352	1243	81.8146	86.5249	74.7492	0.863904	-0.211057	1	1	0	rnc	ribonuclease III
FSLS3586_09357	716	662.784	679.869	637.156	0.937175	-0.0936091	0.956138	1	0	na	chromosome partition protein
FSLS3586_09362	1244	58.8631	80.0874	27.0267	0.337465	-1.56719	0.364303	0.832389	0	na	hypothetical protein
FSLS3586_09367	1881	336.293	462.774	146.573	0.316727	-1.65869	0.07535	0.461697	0	na	hypothetical protein
FSLS3586_09372	1882	236.408	218.871	262.713	1.20031	0.263412	0.67018	1	0	na	integral membrane protein
FSLS3586_09377	190	507.668	79.4999	1149.92	14.4644	3.85444	0.00240821	0.064821	0	na	AraC family transcriptional regulator
FSLS3586_09382	192	485.708	75.4994	1101.02	14.5832	3.86623	0.0059684	0.117027	1	na	hypothetical protein
FSLS3586_09387	1245	1934.84	1367.69	2785.58	2.03671	1.02624	0.193324	0.661524	0	rplQ	50S ribosomal protein L17
FSLS3586_09392	1246	3742.04	3764.89	3707.77	0.984829	-0.0220546	0.83009	1	0	na	DNA-directed RNA polymerase subunit alpha
FSLS3586_09397	1247	4766.39	1514.79	9643.79	6.36641	2.67048	0.0843388	0.480249	0	na	30S ribosomal protein S11
FSLS3586_09402	1248	1098.2	1141.75	1032.87	0.904632	-0.144597	1	1	0	rpsM	30S ribosomal protein S13
FSLS3586_09407	1249	184.515	158.842	223.025	1.40407	0.489614	0.534393	0.962758	0	rpmJ	50S ribosomal protein L36
FSLS3586_09412	1250	836.991	730.452	996.8	1.36464	0.448516	0.481281	0.915974	0	infA	translation initiation factor IF-1
FSLS3586_09417	1251	527.577	475.132	606.244	1.27595	0.35157	0.630607	1	0	adk	adenylate kinase
FSLS3586_09422	1176	8057.44	5758.87	11505.3	1.99784	0.998438	0.202909	0.676663	0	secY	preprotein translocase subunit SecY
FSLS3586_09427	1252	1435.07	1196.49	1792.93	1.49849	0.583507	0.430982	0.883454	0	rplO	50S ribosomal protein L15
FSLS3586_09432	1253	2365.91	172.289	5656.34	32.8305	5.03696	0.000229363	0.0112737	0	rpmD	50S ribosomal protein L30
FSLS3586_09437	1254	8930.98	1977.1	19361.8	9.79302	3.29175	0.0763956	0.464618	0	rpsE	30S ribosomal protein S5
FSLS3586_09442	1255	3154.39	1112.17	6217.73	5.59065	2.48302	0.14578	0.600381	0	rplR	50S ribosomal protein L18
FSLS3586_09447	1256	2272.13	1750.79	3054.15	1.74444	0.802761	0.279549	0.7491	0	rplF	50S ribosomal protein L6
FSLS3586_09452	1257	1103.17	1135.27	1055	0.929292	-0.105795	1	1	0	rpsH	30S ribosomal protein S8
FSLS3586_09457	138	1355.95	407.027	2779.33	6.82837	2.77154	0.164244	0.631555	0	rpsN	30S ribosomal protein S14
FSLS3586_09462	1258	1548.39	1473.97	1660.02	1.12623	0.1715	0.718435	1	0	rplE	50S ribosomal protein L5
FSLS3586_09467	1259	910.139	946.82	855.119	0.903148	-0.146965	1	1	0	rplX	50S ribosomal protein L24
FSLS3586_09472	1260	13360.8	1118.83	31723.7	28.3543	4.8255	0.0595832	0.409476	0	rplN	50S ribosomal protein L14
FSLS3586_09477	1261	546.945	576.863	502.069	0.870343	-0.200344	1	1	0	rpsQ	30S ribosomal protein S17
FSLS3586_09482	1262	366.572	445.707	247.869	0.556125	-0.84652	0.61668	1	0	na	50S ribosomal protein L29
FSLS3586_09487	1263	1576.85	1419.44	1812.97	1.27724	0.353034	0.502337	0.934887	0	rplP	50S ribosomal protein L16
FSLS3586_09492	1264	2295.87	1941.63	2827.24	1.45612	0.542127	0.425822	0.876105	0	rpsC	30S ribosomal protein S3
FSLS3586_09497	1265	800.539	950.996	574.852	0.604474	-0.726249	0.45787	0.901768	0	rplV	50S ribosomal protein L22
FSLS3586_09502	1266	857.187	828.062	900.876	1.08793	0.121589	0.738503	1	0	rpsS	30S ribosomal protein S19
FSLS3586_09507	1267	7258.05	2568.19	14292.8	5.56534	2.47647	0.141061	0.591465	0	rplB	50S ribosomal protein L2
FSLS3586_09512	1268	753	787.352	701.472	0.890926	-0.166623	1	1	0	rplW	50S ribosomal protein L23
FSLS3586_09517	1269	7833.09	2013.87	16561.9	8.22391	3.03982	0.00558256	0.113713	0	rplD	50S ribosomal protein L4
FSLS3586_09522	1270	5928.09	2157.51	11584	5.36914	2.42469	0.012584	0.183048	0	rplC	50S ribosomal protein L3
FSLS3586_09527	1271	2210.55	833.012	4276.85	5.1342	2.36014	0.0152272	0.20372	0	rpsJ	30S ribosomal protein S10
FSLS3586_09532	1272	197.383	228.987	149.978	0.654965	-0.610509	0.599129	1	0	na	MATE efflux family protein
FSLS3586_09537	1273	244.86	295.773	168.491	0.569665	-0.811814	0.512131	0.943707	0	na	threonine synthase
FSLS3586_09542	1274	358.883	35.4264	844.068	23.8259	4.57446	0.147631	0.601429	0	na	ethanol-active dehydrogenase/acetaldehyde-active reductase
FSLS3586_09547	605	763.382	624.652	971.476	1.55523	0.637127	0.36427	0.832389	0	na	bifunctional acetaldehyde-CoA/alcohol dehydrogenase
FSLS3586_09552	1275	1265.74	1406.26	1054.96	0.750188	-0.414677	0.649274	1	0	na	hypothetical protein
FSLS3586_09557	1276	208.048	227.288	179.188	0.788374	-0.343048	0.730261	1	0	na	hypothetical protein
FSLS3586_09562	1277	367.596	221.015	587.468	2.65805	1.41037	0.291101	0.757958	0	na	low molecular weight phosphotyrosine protein phosphatase
FSLS3586_09567	1076	374.17	370.727	379.334	1.02322	0.0331126	0.886284	1	0	ruvB	Holliday junction DNA helicase RuvB
FSLS3586_09572	1694	87.9895	124.411	33.3577	0.268126	-1.89902	0.174324	0.65322	0	na	hypothetical protein
FSLS3586_09577	1278	7960.16	1152.13	18172.2	15.7727	3.97935	0.00136808	0.0412431	0	na	adenylosuccinate lyase
FSLS3586_09582	1883	237.813	382.559	20.6957	0.0540982	-4.20828	0.000201108	0.0112737	0	na	hypothetical protein
FSLS3586_09587	1884	128.965	205.366	14.3647	0.0699471	-3.83759	0.00311584	0.0746327	0	na	hypothetical protein
FSLS3586_09592	1885	248.044	235.355	267.079	1.13479	0.182428	0.881568	1	0	na	hypothetical protein
FSLS3586_09597	1886	243.864	365.048	62.0872	0.170079	-2.55572	0.0108998	0.168798	0	na	hypothetical protein
FSLS3586_09602	1887	16.444	27.4067	0	0	neg inf	0.3069	0.775271	0	na	hypothetical protein
FSLS3586_09607	1280	1757.88	587.572	3513.34	5.97942	2.58	0.00987148	0.161735	0	na	phosphoribosylaminoimidazole carboxylase ATPase subunit
FSLS3586_09612	1281	795.517	188.965	1705.35	9.02468	3.17388	0.0127555	0.183696	0	na	phosphoribosylaminoimidazole carboxylase catalytic subunit
FSLS3586_09617	1282	1152.3	611.077	1964.13	3.21421	1.68446	0.0511312	0.379041	0	na	phosphoribosylamine--glycine ligase
FSLS3586_09622	540	65.8015	80.9397	43.0942	0.532423	-0.909355	0.58911	0.99304	0	na	RpiR family transcriptional regulator
FSLS3586_09627	1283	6.71688	11.1948	0	0	neg inf	0.889827	1	0	na	acetyl xylan esterase
FSLS3586_09632	894	3.80642	6.34404	0	0	neg inf	1	1	0	na	ROK family protein
FSLS3586_09637	1284	4.13397	6.88994	0	0	neg inf	1	1	0	na	N-acetylneuraminate lyase
FSLS3586_09642	1285	2.08341	3.47234	0	0	neg inf	1	1	0	na	hypothetical protein
FSLS3586_09647	1286	1.20925	2.01542	0	0	neg inf	1	1	0	na	hypothetical protein
FSLS3586_09652	1169	3.14945	5.24908	0	0	neg inf	1	1	0	na	sugar ABC transporter permease
FSLS3586_09657	1167	3.90768	6.5128	0	0	neg inf	1	1	0	na	sugar ABC transporter permease
FSLS3586_09662	1287	8.08524	9.25473	6.331	0.684082	-0.547758	1	1	0	na	hypothetical protein
FSLS3586_09667	1288	2.5674	4.279	0	0	neg inf	1	1	0	na	N-acetylmannosamine-6-phosphate 2-epimerase
FSLS3586_09672	1289	2135.39	1613.5	2918.22	1.80863	0.854899	0.290996	0.757958	0	na	group B streptococcal surface immunogenic protein
FSLS3586_09677	1290	70.6298	100.834	25.324	0.251146	-1.9934	0.216749	0.680869	0	na	M24/M37 family peptidase
FSLS3586_09682	1291	8311.38	3370.1	15723.3	4.66553	2.22204	0.0246902	0.263323	0	purH	bifunctional phosphoribosylaminoimidazolecarboxamide formyltransferase/IMP cyclohydrolase
FSLS3586_09687	1292	758.795	1244.37	30.4322	0.0244559	-5.35367	1.46943e-06	0.000184577	0	na	acetyltransferase
FSLS3586_09692	1293	648.525	884.309	294.848	0.333422	-1.58458	0.0958884	0.503266	0	purN	phosphoribosylglycinamide formyltransferase
FSLS3586_09697	1294	1329.8	1911.02	457.969	0.239646	-2.06102	0.0105555	0.166894	0	na	phosphoribosylaminoimidazole synthetase
FSLS3586_09702	1089	1212.24	2005.47	22.3985	0.0111687	-6.4844	6.45256e-07	9.50061e-05	0	na	amidophosphoribosyltransferase
FSLS3586_09707	1295	3620.48	4740.21	1940.9	0.409454	-1.28823	0.084375	0.480249	0	na	phosphoribosylformylglycinamidine synthase
FSLS3586_09712	1296	269.126	448.543	0	0	-1000	6.72312e-07	9.50061e-05	0	na	phosphoribosylaminoimidazole-succinocarboxamide synthase
FSLS3586_09717	1297	107.514	99.493	119.546	1.20155	0.2649	0.754168	1	0	na	acyl carrier protein
FSLS3586_09722	1298	702.478	703.994	700.203	0.994616	-0.00778871	0.996538	1	0	na	phosphate acyltransferase
FSLS3586_09727	1177	16.8349	18.4817	14.3647	0.777241	-0.363566	1	1	0	na	hypothetical protein
FSLS3586_09732	2	NA	NA	NA	NA	NA	NA	NA	1	na	ISSag8, transposase
FSLS3586_09739	19	NA	NA	NA	NA	NA	NA	NA	1	na	reverse transcriptase and maturase
FSLS3586_09744	1299	384.307	309.701	496.217	1.60225	0.680099	0.331571	0.8018	0	na	hypothetical protein
FSLS3586_09749	1300	376.148	329.052	446.792	1.35782	0.441287	0.470859	0.912817	0	na	ABC transporter permease
FSLS3586_09754	1301	14.6042	18.9845	8.03373	0.423173	-1.24068	0.885691	1	0	na	hypothetical protein
FSLS3586_09759	1302	52.4605	39.5517	71.8237	1.81595	0.860721	0.522731	0.953395	0	na	luciferase family protein
FSLS3586_09764	1303	258.194	257.946	258.565	1.0024	0.00345982	1	1	0	na	hypothetical protein
FSLS3586_09769	1304	48.4769	55.1509	38.4659	0.697467	-0.519804	0.80307	1	0	na	hypothetical protein
FSLS3586_09774	1305	578.501	603.842	540.489	0.895082	-0.159908	0.845517	1	0	na	phage shock protein C
FSLS3586_09779	1695	3.80118	6.3353	0	0	neg inf	1	1	0	na	hypothetical protein
FSLS3586_09784	1306	713.302	702.882	728.933	1.03706	0.0525039	0.966124	1	0	na	HPr kinase/phosphorylase
FSLS3586_09789	1307	1263.23	395.622	2564.65	6.48257	2.69657	0.0494465	0.371423	0	na	prolipoprotein diacylglyceryl transferase
FSLS3586_09794	1308	165.17	216.689	87.8911	0.405609	-1.30184	0.207955	0.680315	0	na	hypothetical protein
FSLS3586_09799	1309	137.527	174.023	82.7829	0.475701	-1.07187	0.390851	0.849206	0	na	hypothetical protein
FSLS3586_09804	2	0.53152	0.885867	0	0	neg inf	1	1	1	na	ISSag8, transposase
FSLS3586_09809	2	NA	NA	NA	NA	NA	NA	NA	1	na	ISSag8, transposase
FSLS3586_09814	1310	272.237	21.3611	648.55	30.3612	4.92416	0.284481	0.751757	0	na	hypothetical protein
FSLS3586_09819	156	1155.77	872.231	1581.08	1.81269	0.858128	0.307321	0.775271	0	nrdF	ribonucleotide-diphosphate reductase subunit beta
FSLS3586_09824	157	1882.83	2030.23	1661.73	0.818493	-0.288957	0.826107	1	0	na	ribonucleotide-diphosphate reductase subunit alpha
FSLS3586_09829	1311	343.071	204.473	550.968	2.69457	1.43006	0.141261	0.591465	0	na	glutaredoxin
FSLS3586_09834	1312	11024.6	714.217	26490.2	37.0899	5.21295	0.0664746	0.430896	0	na	phosphocarrier protein HPr
FSLS3586_09839	1313	21190.2	4237.88	46618.6	11.0004	3.45949	0.00266377	0.0673978	0	na	phosphoenolpyruvate-protein phosphotransferase
FSLS3586_09844	1315	2822.87	3247.07	2186.58	0.673402	-0.570459	0.475953	0.913523	0	na	NADP-dependent glyceraldehyde-3-phosphate dehydrogenase
FSLS3586_09849	1317	171.871	225.587	91.2966	0.404706	-1.30505	0.178319	0.65322	0	na	polysaccharide deacetylase
FSLS3586_09854	2	NA	NA	NA	NA	NA	NA	NA	1	na	ISSag8, transposase
FSLS3586_09859	1	1197.24	1553.89	662.263	0.426197	-1.23041	0.153799	0.613929	0	na	oligopeptide ABC transporter ATP-binding protein
FSLS3586_09864	1	1132.22	1579.6	461.157	0.291946	-1.77623	0.0359418	0.317439	0	na	di-tripeptide transporter ATP-binding protein
FSLS3586_09869	131	867.144	1165.57	419.503	0.359912	-1.47429	0.0744924	0.461445	0	na	oligopeptide ABC transporter permease
FSLS3586_09874	34	802.454	1057.76	419.503	0.396597	-1.33425	0.110685	0.534743	0	na	oligopeptide ABC transporter permease
FSLS3586_09879	130	2693.63	3507.19	1473.28	0.420075	-1.25128	0.12937	0.576936	0	na	oligopeptide ABC transporter oligopeptide-binding protein
FSLS3586_09884	1318	200.164	155.554	267.079	1.71695	0.779851	0.461219	0.903922	0	na	D-alanyl-D-alanine carboxypeptidase
FSLS3586_09889	1319	156.426	125.504	202.809	1.61595	0.692383	0.490603	0.926395	0	na	D-alanyl-D-alanine carboxypeptidase
FSLS3586_09894	1320	525.676	455.896	630.345	1.38265	0.467437	0.549529	0.971851	0	na	Iron-sulfur cluster assembly protein SufB
FSLS3586_09899	1322	108.546	110.788	105.181	0.949391	-0.0749263	1	1	0	na	NifU family protein
FSLS3586_09904	372	588.969	336.121	968.242	2.88064	1.52639	0.24142	0.704223	0	na	hypothetical protein
FSLS3586_09909	1321	342.084	273.763	444.564	1.6239	0.699461	0.473316	0.913147	0	na	FeS assembly protein SufD
FSLS3586_09914	1	188.135	151.893	242.498	1.5965	0.674916	0.457796	0.901768	0	na	ABC transporter ATP-binding protein
FSLS3586_09919	600	1783.14	1056.98	2872.37	2.71754	1.4423	0.181865	0.65322	0	na	hypothetical protein
FSLS3586_09924	1323	353.417	438.076	226.43	0.516875	-0.952114	0.320626	0.786258	0	na	adaptor protein
FSLS3586_09929	1324	3158.94	566.838	7047.09	12.4323	3.63602	0.0146791	0.198178	0	na	undecaprenyl pyrophosphate phosphatase
FSLS3586_09934	1325	158.097	199.864	95.4449	0.477548	-1.06628	0.385017	0.848464	0	na	hypothetical protein
FSLS3586_09939	6	639.004	494.317	856.033	1.73175	0.792229	0.356322	0.824948	0	na	hypothetical protein
FSLS3586_09944	1	324.326	275.808	397.104	1.43979	0.525855	0.507497	0.940533	0	na	amino acid ABC transporter ATP-binding protein
FSLS3586_09949	1696	64.6018	47.4453	90.3367	1.90402	0.929048	0.426173	0.876105	0	na	hypothetical protein
FSLS3586_09954	1697	92.8229	14.143	210.843	14.9079	3.898	0.0169001	0.211112	0	na	hypothetical protein
FSLS3586_09959	1326	873.927	919.941	804.905	0.874952	-0.192723	0.848783	1	0	na	hypothetical protein
FSLS3586_09964	1327	2427.34	2334.6	2566.44	1.0993	0.136591	0.793722	1	0	na	DAK2 domain-containing protein
FSLS3586_09969	1328	815.54	351.957	1510.91	4.29289	2.10195	0.179927	0.65322	0	na	hypothetical protein
FSLS3586_09974	1330	2776.73	709.67	5877.31	8.28175	3.04994	0.00622638	0.120324	0	rpmB	50S ribosomal protein L28
FSLS3586_09979	298	243.723	322.607	125.397	0.388699	-1.36327	0.21388	0.680869	0	na	L-2-hydroxyisocaproate dehydrogenase
FSLS3586_09984	1331	7055.17	2806.35	13428.4	4.785	2.25852	0.0233379	0.252288	0	na	fructose-bisphosphate aldolase
FSLS3586_09989	1279	37.2414	62.069	0	0	neg inf	0.043223	0.355372	0	na	argininosuccinate lyase
FSLS3586_09994	1332	35.1954	54.4384	6.331	0.116297	-3.10412	0.193688	0.661524	0	na	argininosuccinate synthase
FSLS3586_09999	528	127.616	146.794	98.8504	0.673396	-0.570472	0.702712	1	0	na	sensor histidine kinase
FSLS3586_10004	4	69.4757	89.3337	39.6887	0.444275	-1.17048	0.518968	0.951614	0	na	DNA-binding response regulator
FSLS3586_10009	1	7.34175	8.01558	6.331	0.789837	-0.340374	1	1	0	na	ABC transporter ATP-binding protein
FSLS3586_10014	245	10.0447	12.5206	6.331	0.505648	-0.983795	1	1	0	na	ABC transporter permease
FSLS3586_10019	262	15.5641	12.143	20.6957	1.70433	0.769208	0.723044	1	0	na	ribose operon repressor RbsR
FSLS3586_10024	1333	8.82823	10.4931	6.331	0.603351	-0.72893	1	1	0	na	ribokinase
FSLS3586_10029	1334	5.03918	4.17796	6.331	1.51533	0.599633	0.910153	1	0	na	D-ribose pyranase
FSLS3586_10034	1	26.3186	28.932	22.3985	0.774177	-0.369265	1	1	0	na	ribose ABC transporter ATP-binding protein
FSLS3586_10039	1335	19.5646	18.8105	20.6957	1.10022	0.137791	0.961344	1	0	na	ribose ABC transporter permease
FSLS3586_10044	1337	37.4316	17.5891	67.1954	3.82028	1.93368	0.278378	0.7491	0	na	hypothetical protein
FSLS3586_10049	1338	1203.72	812.23	1790.96	2.20499	1.14077	0.180549	0.65322	0	gltX	glutamyl-tRNA ligase
FSLS3586_10054	29	1260.66	2023.68	116.141	0.0573908	-4.12304	2.14589e-06	0.000215519	0	na	pyridine nucleotide-disulfide oxidoreductase
FSLS3586_10059	1339	541.064	222.689	1018.63	4.57422	2.19352	0.23787	0.703058	0	na	carbonic anhydrase-like protein
FSLS3586_10064	1340	503.472	428.786	615.501	1.43545	0.521502	0.487391	0.924268	0	na	DNA repair protein RadA
FSLS3586_10069	1341	752.017	267.944	1478.13	5.51656	2.46377	0.0155269	0.2053	0	dut	deoxyuridine 5'-triphosphate nucleotidohydrolase
FSLS3586_10074	1342	858.763	814.446	925.24	1.13604	0.184008	0.642567	1	0	na	hypothetical protein
FSLS3586_10079	1343	1128.88	880.939	1500.79	1.70362	0.768608	0.293429	0.760829	0	pyrG	CTP synthetase
FSLS3586_10084	1344	643.889	478.59	891.836	1.86346	0.897987	0.276927	0.747173	0	na	DNA-directed RNA polymerase subunit delta
FSLS3586_10089	1345	2336.25	2503.99	2084.63	0.832525	-0.264434	0.836219	1	0	tig	trigger factor
FSLS3586_10094	1346	97.9489	99.6182	95.4449	0.958107	-0.0617413	1	1	0	na	mechanosensitive ion channel protein
FSLS3586_10099	1347	1017.28	144.814	2325.99	16.0619	4.00557	0.17065	0.646643	0	na	hypothetical protein
FSLS3586_10104	1348	75.2316	78.6388	70.1209	0.891684	-0.165396	1	1	0	na	hypothetical protein
FSLS3586_10109	438	143.946	178.231	92.5194	0.519098	-0.945922	0.421832	0.876105	0	na	phosphomethylpyrimidine kinase
FSLS3586_10114	1349	169.871	179.727	155.087	0.862901	-0.212733	0.874449	1	0	truA	tRNA pseudouridine synthase A
FSLS3586_10119	755	64.8858	94.3458	20.6957	0.21936	-2.18863	0.158354	0.620518	0	na	GntR family transcriptional regulator
FSLS3586_10124	1350	951.343	591.743	1490.74	2.51924	1.33299	0.145608	0.600381	0	na	chaperone protein DnaJ
FSLS3586_10129	1351	5289.04	1788.39	10540	5.89358	2.55915	0.20603	0.679886	0	dnaK	molecular chaperone DnaK
FSLS3586_10134	1352	240.662	283.1	177.005	0.625238	-0.677522	0.53969	0.96915	0	na	heat shock protein GrpE
FSLS3586_10139	1353	830.731	561.5	1234.58	2.19871	1.13666	0.385483	0.848663	0	hrcA	heat-inducible transcription repressor
FSLS3586_10144	1160	108.656	117.144	95.9249	0.818865	-0.288303	0.864469	1	0	na	N-acetylmuramoyl-L-alanine amidase
FSLS3586_10149	1354	123.936	174.746	47.7225	0.273097	-1.87252	0.12058	0.555902	0	na	D-alanyl-D-alanine carboxypeptidase
FSLS3586_10154	662	137.062	132.991	143.167	1.07652	0.106369	0.798123	1	0	na	phosphoglycerate mutase
FSLS3586_10159	1355	4.90695	8.17826	0	0	neg inf	1	1	0	na	hypothetical protein
FSLS3586_10164	19	NA	NA	NA	NA	NA	NA	NA	0	na	reverse transcriptase and maturase
FSLS3586_10173	2	1.32515	2.20859	0	0	neg inf	1	1	1	na	ISSag8, transposase
FSLS3586_10178	391	1680.44	1592.39	1812.53	1.13824	0.186811	0.906608	1	0	na	xanthine permease
FSLS3586_10183	1356	444.408	695.882	67.1954	0.0965614	-3.37241	0.000209686	0.0112737	0	na	xanthine phosphoribosyltransferase
FSLS3586_10188	1082	986.416	1522.62	182.113	0.119605	-3.06365	0.000196454	0.0112737	0	na	guanosine 5'-monophosphate oxidoreductase
FSLS3586_10193	1664	404.425	171.204	754.257	4.4056	2.13934	0.0456625	0.358482	0	na	EmrB/QacA family drug resistance transporter
FSLS3586_10198	1698	95.3847	114.498	66.7154	0.58268	-0.779224	0.681827	1	0	na	hypothetical protein
FSLS3586_10203	1699	3359.53	3009.47	3884.64	1.29081	0.368272	0.560722	0.97899	0	na	K+ uptake permease (KUP) family protein
FSLS3586_10208	2	NA	NA	NA	NA	NA	NA	NA	1	na	ISSag8, transposase
FSLS3586_10213	473	14840	6450.77	27423.8	4.25124	2.08788	0.0259975	0.268746	0	rpsA	30S ribosomal protein S1
FSLS3586_10218	1358	98.4425	87.779	114.438	1.3037	0.382617	0.602071	1	0	na	hypothetical protein
FSLS3586_10223	1359	3441.1	611.233	7685.91	12.5744	3.65242	0.0313885	0.300802	0	na	branched-chain amino acid aminotransferase
FSLS3586_10228	76	1283.04	660.354	2217.06	3.35738	1.74734	0.052968	0.386006	0	na	DNA topoisomerase IV subunit A
FSLS3586_10233	115	481.976	457.725	518.353	1.13246	0.179455	0.770492	1	0	na	DNA topoisomerase IV subunit B
FSLS3586_10238	1360	616.247	110.005	1375.61	12.5049	3.64442	0.0032385	0.075487	0	na	glycerol-3-phosphate acyltransferase PlsY
FSLS3586_10243	1361	97.3918	129.37	49.4252	0.382046	-1.38818	0.285178	0.751757	0	na	uracil-DNA glycosylase
FSLS3586_10248	1362	285.33	351.375	186.262	0.530094	-0.915681	0.510985	0.943589	0	na	hypothetical protein
FSLS3586_10253	1363	54.2863	82.0358	12.662	0.154347	-2.69575	0.135987	0.586456	0	na	N-acylneuraminate cytidylyltransferase
FSLS3586_10258	1700	40.6038	37.8083	44.7969	1.18484	0.244695	0.943677	1	0	na	neuD protein
FSLS3586_10263	1364	46.6651	73.5544	6.331	0.0860723	-3.53831	0.0859486	0.481014	0	na	UDP-N-acetylglucosamine 2-epimerase
FSLS3586_10268	1365	55.7962	73.8407	28.7295	0.389074	-1.36189	0.417229	0.871862	0	na	N-acetyl neuramic acid synthetase NeuB
FSLS3586_10273	1701	53.7327	60.8251	43.0942	0.708493	-0.497174	0.876773	1	0	na	capsular polysaccharide transporter
FSLS3586_10278	1366	27.6732	41.9013	6.331	0.151093	-2.72649	0.33624	0.808763	0	na	polysaccharide biosynthesis protein CpsK(V)
FSLS3586_10283	1983	22.4079	37.3465	0	0	neg inf	0.168216	0.642923	0	na	hypothetical protein
FSLS3586_10288	1984	10.1249	16.8748	0	0	neg inf	0.60505	1	0	na	N-acetylglucosaminyltransferase
FSLS3586_10293	195	8.78924	14.6487	0	0	neg inf	0.702303	1	0	na	family 2 glycosyl transferase
FSLS3586_10308	1985	3.79628	6.32713	0	0	neg inf	1	1	0	na	polysaccharide biosynthesis protein cpsH(V)
FSLS3586_10313	1986	1.04048	1.73414	0	0	neg inf	1	1	0	na	glycosyl transferase CpsG(V)
FSLS3586_10318	1367	2.23209	3.72016	0	0	neg inf	1	1	0	na	polysaccharide biosynthesis protein CpsG
FSLS3586_10323	1368	3.23698	5.39496	0	0	neg inf	1	1	0	na	polysaccharide biosynthesis protein CpsF
FSLS3586_10338	1369	10.042	12.516	6.331	0.505833	-0.983267	1	1	0	na	capsular polysaccharide chain length regulator/exporter
FSLS3586_10343	1370	6.90984	11.5164	0	0	neg inf	0.869648	1	0	na	cpsC protein
FSLS3586_10348	213	4.67828	7.79713	0	0	neg inf	1	1	0	na	capsular polysaccharide biosynthesis protein CpsB
FSLS3586_10353	2	NA	NA	NA	NA	NA	NA	NA	1	na	ISSag8, transposase
FSLS3586_10372	1371	275.623	349.81	164.343	0.469806	-1.08986	0.259316	0.723844	0	na	deoxyribose-phosphate aldolase
FSLS3586_10377	1372	483.38	461.695	515.908	1.11742	0.160173	0.840487	1	0	na	concentrative nucleoside transporter (CNT) family protein
FSLS3586_10382	789	335.794	164.926	592.097	3.59007	1.84401	0.193496	0.661524	0	na	uridine phosphorylase
FSLS3586_10387	1195	25.9914	34.8777	12.662	0.36304	-1.4618	0.723021	1	0	na	GntR family transcriptional regulator
FSLS3586_10392	1373	26.7148	11.5746	49.4252	4.27013	2.09428	0.258825	0.723517	0	na	hypothetical protein
FSLS3586_10397	1374	8474.8	1288.82	19253.8	14.9391	3.90102	0.00122693	0.0382136	0	groEL	chaperonin GroEL
FSLS3586_10402	1375	1070.22	76.2623	2561.15	33.5835	5.06968	0.182887	0.65322	0	groES	co-chaperonin GroES
FSLS3586_10407	1	65.6619	53.1127	84.4856	1.59069	0.669649	0.553937	0.974164	0	na	ABC transporter ATP-binding protein
FSLS3586_10412	96	81.288	51.242	126.357	2.46589	1.30211	0.323394	0.789627	0	na	ABC transporter permease
FSLS3586_10427	257	21.4007	21.8707	20.6957	0.946278	-0.0796633	1	1	0	na	cof family hydrolase
FSLS3586_10432	1376	13.2534	17.8684	6.331	0.354312	-1.49691	0.974494	1	0	na	glyoxalase
FSLS3586_10437	1377	52.4058	63.9694	35.0605	0.548082	-0.867536	0.694613	1	0	na	hypothetical protein
FSLS3586_10442	1027	88.284	119.546	41.3915	0.346239	-1.53016	0.267574	0.735992	0	na	anaerobic ribonucleoside-triphosphate reductase activating protein
FSLS3586_10447	1378	172.397	227.919	89.1139	0.39099	-1.3548	0.228237	0.693691	0	na	acetyltransferase
FSLS3586_10452	730	308.623	420.877	140.242	0.333213	-1.58548	0.0929673	0.501668	0	na	virulence factor MviM
FSLS3586_10457	1379	31.5712	44.1773	12.662	0.286618	-1.8028	0.522794	0.953395	0	na	hypothetical protein
FSLS3586_10462	102	1073.02	832.199	1434.24	1.72344	0.785291	0.379753	0.845562	0	na	anaerobic ribonucleoside triphosphate reductase
FSLS3586_10467	1380	388.464	417.109	345.496	0.828311	-0.271755	0.902454	1	0	na	hypothetical protein
FSLS3586_10472	1702	NA	NA	NA	NA	NA	NA	NA	0	na	hypothetical protein
FSLS3586_10477	1381	1015.98	1077.32	923.971	0.857657	-0.221528	0.845407	1	0	na	hypothetical protein
FSLS3586_10482	1382	710.025	937.792	368.375	0.392811	-1.34809	0.112012	0.539635	0	na	Holliday junction resolvase-like protein
FSLS3586_10487	1383	340.635	480.722	130.505	0.271478	-1.88109	0.0454356	0.358482	0	na	hypothetical protein
FSLS3586_10492	137	1047.28	1465.47	419.983	0.286586	-1.80296	0.0234946	0.252288	0	spxA	transcriptional regulator Spx
FSLS3586_10497	1384	3653.16	622.339	8199.38	13.1751	3.71974	0.00175707	0.0509324	0	recA	recombinase A
[truncated: 420 more rows]

## Sheet: bovine FSL S3-586 up reg & GO
locus_tag	mcl.cluster	baseMean	baseMeanA	baseMeanB	foldChange	log2FoldChange	pval	padj	partial	gene	notes	product	Seq. Description - blast2go	Seq. Length	#Hits	min. eValue	mean Similarity	#GOs	GOs	Enzyme Codes
FSLS3586_02687	151	222.126	357.548	18.993	0.0531202	-4.2346	0.000320059	0.0141893	0	lacX	Lac.2	aldose 1-epimerase	aldose 1-epimerase	298	20	0	0.8395	3	F:carbohydrate binding; P:carbohydrate metabolic process; F:aldose 1-epimerase activity	EC:5.1.3.3
FSLS3586_02692	101	1525.72	2464.3	117.843	0.0478202	-4.38624	4.18115e-07	9.18571e-05	0	lacG	Lac.2	6-phospho-beta-galactosidase	6-phospho-beta-galactosidase	468	20	0	0.99	3	P:lactose catabolic process via tagatose-6-phosphate; F:6-phospho-beta-galactosidase activity; F:cation binding	EC:3.2.1.85
FSLS3586_02697	1636	3179.79	4789.05	765.913	0.15993	-2.64449	0.000393072	0.0164581	0	lacE	Lac.2	PTS system lactose-specific transporter subunits IICB	pts lactose-specific iibc component	565	20	0	0.9835	6	; C:plasma membrane; P:phosphoenolpyruvate-dependent sugar phosphotransferase system; F:sugar:hydrogen symporter activity; C:integral to membrane; F:protein-N(PI)-phosphohistidine-sugar phosphotransferase activity	EC:2.7.1.69
FSLS3586_02702	1621	338.519	545.046	28.7295	0.0527102	-4.24577	4.3004e-05	0.00335283	0	lacF	Lac.2	PTS system lactose-specific transporter subunit IIA	pts lactose-specific iia component	105	20	6.80455e-69	0.9335	4	C:membrane; P:phosphoenolpyruvate-dependent sugar phosphotransferase system; F:sugar:hydrogen symporter activity; F:protein-N(PI)-phosphohistidine-sugar phosphotransferase activity	EC:2.7.1.69
FSLS3586_02707	220	995.101	1612.89	68.4182	0.0424196	-4.55912	5.85202e-07	9.451e-05	0	lacD	Lac.2	tagatose 1,6-diphosphate aldolase	tagatose -diphosphate aldolase	327	20	0	0.9875	3	F:tagatose-bisphosphate aldolase activity; P:lactose catabolic process via tagatose-6-phosphate; F:tagatose-6-phosphate kinase activity	EC:4.1.2.40; EC:2.7.1.144
FSLS3586_02712	20	657.346	1002.9	139.019	0.138617	-2.85082	0.000732377	0.0250895	0	lacC	Lac.2	tagatose-6-phosphate kinase	tagatose-6-phosphate kinase	309	20	0	0.97	4	P:phosphorylation; F:ATP binding; P:lactose catabolic process via tagatose-6-phosphate; F:tagatose-6-phosphate kinase activity	EC:2.7.1.144
FSLS3586_02717	152	526.898	868.586	14.3647	0.0165381	-5.91807	1.18092e-07	3.33758e-05	0	lacB	Lac.2	galactose-6-phosphate isomerase subunit LacB	galactose-6-phosphate isomerase subunit	171	20	6.00699e-102	0.9705	2	P:lactose catabolic process via tagatose-6-phosphate; F:galactose-6-phosphate isomerase activity	EC:5.3.1.26
FSLS3586_02722	153	395.997	650.418	14.3647	0.0220854	-5.50076	1.26494e-06	0.000168237	0	lacA	Lac.2	galactose-6-phosphate isomerase subunit LacA	galactose-6-phosphate isomerase subunit	142	20	3.61567e-96	0.92	2	P:lactose catabolic process via tagatose-6-phosphate; F:galactose-6-phosphate isomerase activity	EC:5.3.1.26
FSLS3586_06121	10	1846.55	2969.97	161.418	0.0543499	-4.20158	4.7496e-07	9.18571e-05	0	na	part.of.plasmid	ATP-dependent Clp protease, ATP-binding subunit	atp-dependent clp atp-binding subunit	702	20	0	0.9495	9	F:peptidase activity; F:DNA binding; C:intracellular; F:nuclease activity; F:ATP binding; P:nucleotide-excision repair; F:nucleoside-triphosphatase activity; F:transcription factor binding; P:regulation of transcription, DNA-dependent	EC:3.6.1.15
FSLS3586_00500	1762	103.466	172.444	0	0	neg inf	0.000541631	0.0209313	0	na		hypothetical protein	family transcriptional regulator	184	20	7.46031e-115	0.6065	5	F:specific transcriptional repressor activity; P:regulation of transcription, DNA-dependent; P:transcription, DNA-dependent; F:sequence-specific DNA binding transcription factor activity; F:DNA binding
FSLS3586_01188	29	933.439	1433.19	183.816	0.128257	-2.96289	0.00029859	0.0135144	0	na		glutathione reductase	glutathione reductase	449	20	0	0.866	7	C:cytoplasm; F:flavin adenine dinucleotide binding; F:NADP binding; P:cell redox homeostasis; F:glutathione-disulfide reductase activity; P:glutathione metabolic process; P:oxidation-reduction process	EC:1.8.1.7
FSLS3586_01665	420	2111.47	3263.46	383.482	0.117508	-3.08917	0.000137899	0.00874808	0	na		xanthine/uracil permease family protein	xanthine uracil permease family protein	473	20	0	0.9335	3	P:transmembrane transport; C:membrane; F:transporter activity	-
FSLS3586_03227	103	1010.35	1537.51	219.619	0.142841	-2.80752	0.000803869	0.0271276	0	na		ABC transporter substrate-binding protein	polar amino acid abc uptake transporter substrate binding protein	270	20	3.1229e-162	0.862	3	P:transport; C:outer membrane-bounded periplasmic space; F:transporter activity	-
FSLS3586_04094	709	399.058	645.943	28.7295	0.0444768	-4.4908	1.22167e-05	0.00106238	0	na		hypothetical protein	5 -nucleotidase family protein	690	20	0	0.8655	3	P:nucleotide catabolic process; F:binding; F:phosphoprotein phosphatase activity	EC:3.1.3.16
FSLS3586_04527	759	242.309	385.831	27.0267	0.0700481	-3.83551	0.00046566	0.0187792	0	na		tRNA(Ile)-lysidine synthetase	trna -lysidine synthetase	424	20	0	0.8145	5	C:cytoplasm; F:ligase activity, forming carbon-nitrogen bonds; P:tRNA modification; F:ATP binding; P:translation	-
FSLS3586_04875	116	304.571	481.159	39.6887	0.0824856	-3.59971	0.000473425	0.0187792	0	na		hypothetical protein	23s rrna (uracil-5-)-methyltransferase	451	20	0	0.9285	6	F:metal ion binding; F:RNA binding; P:RNA methylation; F:tRNA (uracil-5-)-methyltransferase activity; F:4 iron, 4 sulfur cluster binding; P:RNA processing	EC:2.1.1.35
FSLS3586_05359	844	443.224	699.586	58.6817	0.0838806	-3.57552	0.000213547	0.0112737	0	na		dihydroorotate dehydrogenase 1A	dihydroorotate dehydrogenase 1a	310	20	0	0.916	6	C:cytoplasm; P:UMP biosynthetic process; F:dihydroorotate oxidase activity; P:oxidation-reduction process; F:nucleotide binding; P:'de novo' pyrimidine nucleobase biosynthetic process	EC:1.3.3.1
FSLS3586_06041	928	622.371	1007.42	44.7969	0.0444669	-4.49112	2.0008e-06	0.000215419	0	na		hypothetical protein	hemolysin iii	218	20	4.85479e-151	0.9295	2	C:integral to membrane; P:cytolysis	-
FSLS3586_07316	1079	158.494	254.58	14.3647	0.0564251	-4.14752	0.000926928	0.0303737	0	na		conjugal transfer protein, interruption-C	conjugal transfer protein	833	20	0	0.8625	6	P:cell cycle; C:integral to membrane; F:ATP binding; F:DNA binding; P:cell division; P:chromosome segregation	-
FSLS3586_07898	1139	892.096	1385.71	151.681	0.109461	-3.19151	0.000139288	0.00874808	0	na		bifunctional glutamate--cysteine ligase/glutathione synthetase	bifunctional glutamate--cysteine ligase glutathione synthetase	750	20	0	0.8995	5	F:metal ion binding; F:glutamate-cysteine ligase activity; F:ATP binding; F:glutathione synthase activity; P:glutathione biosynthetic process	EC:6.3.2.2; EC:6.3.2.3
FSLS3586_07998	1151	200.779	320.835	20.6957	0.0645059	-3.95442	0.000624283	0.0224048	0	na		cyclic nucleotide-binding domain-containing protein	cyclic nucleotide-binding domain protein	214	20	2.16793e-153	0.818	2	F:DNA binding; P:regulation of transcription, DNA-dependent	-
FSLS3586_08765	995	224.397	360.198	20.6957	0.0574565	-4.12139	0.000298859	0.0135144	0	xerS		site-specific tyrosine recombinase XerS	site-specific tyrosine recombinase	356	20	0	0.946	7	P:cell cycle; C:cytoplasm; F:DNA binding; P:cell division; P:chromosome segregation; P:DNA integration; P:DNA recombination	-
FSLS3586_08925	1	85.8511	143.085	0	0	neg inf	0.00129301	0.0395067	0	na		iron ABC transporter ATP-binding protein	iron compound abc atp-binding protein	253	20	0	0.8565	3	F:ATPase activity; P:ATP catabolic process; F:ATP binding	EC:3.6.1.3
FSLS3586_09285	1880	64.183	0	160.458	Inf	neg inf	9.23263e-05	0.00652343	0	na		hypothetical protein	---NA---	32	0			0	-
FSLS3586_09582	1883	237.813	382.559	20.6957	0.0540982	-4.20828	0.000201108	0.0112737	0	na		hypothetical protein	hypothetical protein FSLSAGS3026 00185 [Streptococcus agalactiae FSL S3-026]	269	2	0	1	0	-
FSLS3586_09687	1292	758.795	1244.37	30.4322	0.0244559	-5.35367	1.46943e-06	0.000184577	0	na		acetyltransferase	gnat family acetyltransferase	250	20	0	0.815	2	P:metabolic process; F:N-acetyltransferase activity	-
FSLS3586_09702	1089	1212.24	2005.47	22.3985	0.0111687	-6.4844	6.45256e-07	9.50061e-05	0	na		amidophosphoribosyltransferase	amidophosphoribosyltransferase	484	20	0	0.9905	5	P:purine nucleotide biosynthetic process; F:metal ion binding; P:purine nucleobase biosynthetic process; F:amidophosphoribosyltransferase activity; P:nucleoside metabolic process	EC:2.4.2.14
FSLS3586_09712	1296	269.126	448.543	0	0	neg inf	6.72312e-07	9.50061e-05	0	na		phosphoribosylaminoimidazole-succinocarboxamide synthase	phosphoribosylaminoimidazole-succinocarboxamide synthase	234	20	3.97058e-168	0.9715	3	P:purine nucleotide biosynthetic process; F:phosphoribosylaminoimidazolesuccinocarboxamide synthase activity; F:ATP binding	EC:6.3.2.6
FSLS3586_10054	29	1260.66	2023.68	116.141	0.0573908	-4.12304	2.14589e-06	0.000215519	0	na		pyridine nucleotide-disulfide oxidoreductase	pyridine nucleotide-disulfide oxidoreductase	439	20	0	0.8495	7	P:cell redox homeostasis; F:flavin adenine dinucleotide binding; C:cytoplasm; F:mercury (II) reductase activity; P:oxidation-reduction process; F:oxidoreductase activity, acting on the CH-OH group of donors, NAD or NADP as acceptor; F:dihydrolipoyl dehydrogenase activity	EC:1.16.1.1; EC:1.1.1.0; EC:1.8.1.4
FSLS3586_10183	1356	444.408	695.882	67.1954	0.0965614	-3.37241	0.000209686	0.0112737	0	na		xanthine phosphoribosyltransferase	xanthine phosphoribosyltransferase	193	20	4.86508e-133	0.919	4	P:purine ribonucleoside salvage; C:cytoplasm; P:xanthine metabolic process; F:xanthine phosphoribosyltransferase activity	EC:2.4.2.22
FSLS3586_10188	1082	986.416	1522.62	182.113	0.119605	-3.06365	0.000196454	0.0112737	0	na		guanosine 5'-monophosphate oxidoreductase	guanosine 5 -monophosphate oxidoreductase	327	20	0	0.961	3	F:GMP reductase activity; P:oxidation-reduction process; P:purine nucleotide metabolic process	EC:1.7.1.7
FSLS3586_10962	52	609.212	937.607	116.621	0.124381	-3.00716	0.000468127	0.0187792	0	na		copper-transporter ATPase CopA	copper-translocating p-type atpase	744	20	0	0.8345	6	F:copper-exporting ATPase activity; C:integral to membrane; F:metal ion binding; P:ATP biosynthetic process; F:ATP binding; P:copper ion export	EC:3.6.3.4
FSLS3586_11174	1461	476.417	743.061	76.4519	0.102888	-3.28086	0.000354499	0.0151231	0	na		glutamine amidotransferase class I	glutamine amidotransferase	229	20	6.91266e-167	0.765	4	P:glutamine metabolic process; F:gamma-glutamyl-gamma-aminobutyrate hydrolase activity; F:lyase activity; F:transferase activity	EC:3.5.1.94
FSLS3586_11179	103	806.022	1252.15	136.836	0.109282	-3.19388	0.000222244	0.0112737	0	na		ABC transporter substrate-binding protein	abc transporter substrate-binding protein	277	20	0	0.8415	3	P:transport; C:outer membrane-bounded periplasmic space; F:transporter activity	-

## Sheet: bovine FSL S3-586 down reg & GO
locus_tag	mcl.cluster	baseMean	baseMeanA	baseMeanB	foldChange	log2FoldChange	pval	padj	partial	gene	notes	product	Seq. Description - blast2go	Seq. Length	#Hits	min. eValue	mean Similarity	#GOs	GOs	Enzyme Codes
FSLS3586_00225	12	25775.9	54.9402	64357.3	1171.41	10.194	0.00057084	0.0209313	0	na	part.of.plasmid	hypothetical protein	pf13154 family toprim-like multi-domain protein	1581	20	0	0.7415	4	F:DNA primase activity; F:DNA binding; F:zinc ion binding; P:DNA replication	-
FSLS3586_00250	170	163.68	10.3345	393.699	38.0954	5.25154	0.000828936	0.0275621	0	na	part.of.plasmid	Extracellular protein	lpxtg-motif cell wall anchor domain protein	239	20	3.55739e-20	0.7445	1	C:cell wall
FSLS3586_03559	12	19785	16.7876	49437.4	2944.87	11.524	1.61403e-06	0.000192069	0	na	part.of.plasmid	hypothetical protein	pf13154 family protein	1078	20	0	0.748	4	F:DNA primase activity; F:DNA binding; F:zinc ion binding; P:DNA replication	-
FSLS3586_11679	12	655674	263.316	1.63879e+06	6223.65	12.6035	3.03645e-17	3.43271e-14	0	na	part.of.plasmid	hypothetical protein	pf06114 domain protein	1036	20	0	0.7575	4	F:DNA primase activity; F:DNA binding; F:zinc ion binding; P:DNA replication	-
FSLS3586_01038	1613	437.387	7.01641	1082.94	154.344	7.27001	1.9842e-06	0.000215419	0	na		prophage LambdaSa04, TP901 family tail tape measure protein	phage protein	1039	20	0	0.8905	0	-
FSLS3586_01048	360	44.5113	0.659187	110.29	167.312	7.38639	0.000559964	0.0209313	1	na		prophage LambdaSa04, tail protein	prophage tail	128	20	1.23707e-83	0.844	0	-
FSLS3586_01053	1766	186.132	5.72278	456.746	79.8119	6.31853	0.000144707	0.00884279	0	na		prophage LambdaSa04, minor structural protein	phage minor structural n-terminal domain protein	971	20	0	0.849	0	-
FSLS3586_01058	361	181.264	2.9646	448.712	151.357	7.24181	1.05825e-05	0.000957083	0	na		prophage LambdaSa04, minor structural protein	prophage minor structural	618	20	0	0.8085	0	-
FSLS3586_01063	362	165.77	0.340112	413.915	1217	10.2491	5.70755e-11	3.22619e-08	0	na		holin	prophage holin	134	20	2.31287e-74	0.9005	0	-
FSLS3586_01068	363	744.542	4.3714	1854.8	424.304	8.72895	1.89975e-10	8.59067e-08	0	na		amidase/ phage cell wall hydrolase	n-acetylmuramoyl-l-alanine amidase	489	20	0	0.8665	4	F:amidase activity; F:N-acetylmuramoyl-L-alanine amidase activity; P:cell wall macromolecule catabolic process; P:peptidoglycan catabolic process	EC:3.5.1.4; EC:3.5.1.28
FSLS3586_02927	555	337.386	2.15846	840.228	389.271	8.60463	2.02105e-09	7.61601e-07	0	na		prophage LambdaSa04, terminase, large subunit	prophage large subunit	530	20	0	0.965	0	-
FSLS3586_03267	17	1579.11	110.01	3782.77	34.3858	5.10374	0.000288755	0.0135144	0	na		hypothetical protein	pts iibc components	461	20	0	0.8425	7	F:kinase activity; C:plasma membrane; P:phosphorylation; P:phosphoenolpyruvate-dependent sugar phosphotransferase system; F:sugar:hydrogen symporter activity; C:integral to membrane; F:protein-N(PI)-phosphohistidine-sugar phosphotransferase activity	EC:2.7.1.69
FSLS3586_04500	1965	265890	208.629	664413	3184.67	11.6369	0.00029383	0.0135144	1	na		bacteriophage replication gene A protein (GPA)	bacteriophage replication gene a protein	50	1	3.56795e-16	0.94	0	-
FSLS3586_04705	555	127.232	3.32137	313.099	94.268	6.5587	0.000155646	0.00926093	0	na		prophage LambdaSa04, terminase, large subunit	snf2 family n-terminal domain protein	458	20	0	0.915	3	F:ATP binding; F:helicase activity; F:DNA binding	-
FSLS3586_04740	154	74.1885	1.42349	183.336	128.794	7.00892	0.000107692	0.00716151	0	na		prophage LambdaW4, DNA methylase	protein p51	373	20	0	0.9535	0	-
FSLS3586_04765	92	257.161	4.29569	636.459	148.162	7.21103	7.0878e-05	0.00534184	0	na		S-adenosylmethionine synthetase	phage protein	187	20	1.21583e-117	0.951	0	-
FSLS3586_04775	549	455.04	19.8448	1107.83	55.8249	5.80284	8.46141e-05	0.00617137	0	na		prophage LambdaSa04, SNF2 family helicase	prophage dna polymerase	649	20	0	0.9185	3	F:DNA-directed DNA polymerase activity; F:DNA binding; P:DNA replication	EC:2.7.7.7
FSLS3586_04795	546	860.361	28.1111	2108.74	75.0144	6.2291	1.91089e-05	0.0016002	0	na		hypothetical protein	prophage large subunit	520	20	0	0.9655	0	-
FSLS3586_04800	545	414.05	9.97695	1020.16	102.252	6.67598	8.35027e-06	0.000786665	0	na		hypothetical protein	prophage dna methylase	417	20	0	0.951	3	P:DNA methylation; F:DNA binding; F:N-methyltransferase activity	-
FSLS3586_04805	543	302.806	36.0682	702.912	19.4884	4.28455	0.00167874	0.049294	0	na		prophage LambdaSa04, DNA polymerase	s-adenosylmethionine synthetase	246	20	0	0.91	5	F:metal ion binding; C:cytoplasm; F:ATP binding; P:one-carbon metabolic process; F:methionine adenosyltransferase activity	EC:2.5.1.6
FSLS3586_04860	192	203.473	13.5209	488.401	36.122	5.17481	0.00103135	0.0333128	1	na		hypothetical protein	lpxtg-motif cell wall anchor domain protein	224	6	1.20259e-97	0.926667	1	C:cell surface	-
FSLS3586_04964	801	12767.7	607.954	31007.3	51.0028	5.6725	4.03739e-05	0.00326019	0	na		transglycosylase-like domain-containing protein	immunodominant antigen a	215	20	2.62349e-120	0.7715	1	C:extracellular region	-
FSLS3586_04969	802	7151.37	126.408	17688.8	139.934	7.1286	5.46563e-07	9.451e-05	0	na		L-serine dehydratase, iron-sulfur-dependent, alpha subunit	l-serine iron-sulfur- alpha subunit	290	20	0	0.9575	2	F:L-serine ammonia-lyase activity; P:gluconeogenesis	EC:4.3.1.17
FSLS3586_05536	869	406.684	44.1279	950.518	21.5401	4.42895	0.00123379	0.0382136	0	na		hypothetical protein	integral membrane protein	226	20	3.11345e-103	0.843	0	-
FSLS3586_05741	120	932.076	6.49611	2320.45	357.206	8.48061	0.000331515	0.0144145	0	na		BioY family protein	family protein	113	20	3.21119e-55	0.849	0	-
FSLS3586_06116	1663	10444.1	180.65	25839.2	143.035	7.16022	4.87521e-07	9.18571e-05	0	mmuM		homocysteine methyltransferase	homocysteine s-methyltransferase	314	20	0	0.9135	2	F:homocysteine S-methyltransferase activity; P:methylation	EC:2.1.1.10
FSLS3586_06186	630	217.461	2.2546	540.272	239.631	7.90467	2.85685e-07	7.17703e-05	0	na		TrbL/VirB6 plasmid conjugal transfer protein	6 plasmid conjugal transfer protein	284	20	2.02989e-147	0.9795	1	P:protein secretion by the type IV secretion system	-
FSLS3586_06291	959	17916.9	2747.23	40671.4	14.8045	3.88796	0.00152587	0.0453947	0	rplA		50S ribosomal protein L1	ribosomal protein l1	229	20	3.79548e-150	0.96	6	F:structural constituent of ribosome; C:large ribosomal subunit; P:regulation of translation; F:rRNA binding; F:tRNA binding; P:RNA processing	-
FSLS3586_07231	1066	12187.3	276.057	30054.2	108.87	6.76646	2.19236e-06	0.000215519	0	prmA		ribosomal protein L11 methyltransferase	gnat family	158	20	6.56567e-96	0.7525	2	F:N-acetyltransferase activity; P:metabolic process	-
FSLS3586_07261	1072	1259.53	102.203	2995.51	29.3095	4.8733	0.000228486	0.0112737	0	na		hypothetical protein	membrane protein	47	5	5.01663e-23	0.958	0	-
FSLS3586_07266	1073	1735.41	108.271	4176.13	38.5709	5.26944	0.000102873	0.00704839	0	na		acetyltransferase	ribosomal protein l11 methyltransferase	317	20	0	0.939	3	C:ribosome; F:protein methyltransferase activity; P:protein methylation	-
FSLS3586_07306	1670	456307	608.467	1.13985e+06	1873.32	10.8714	7.96454e-18	1.80078e-14	0	na		hypothetical protein	uncharacterized conserved protein	156	20	1.95577e-108	0.926	0	-
FSLS3586_07868	1135	1080.1	128.994	2506.75	19.4332	4.28045	0.00120788	0.0382136	0	na		hypothetical protein	hypothetical membrane spanning protein	169	20	3.91861e-97	0.861	0	-
FSLS3586_07968	1149	6100.25	644.397	14284	22.1665	4.47031	0.000685373	0.0239215	0	na		hypothetical protein	na+ h+ exchanger family protein	689	20	0	0.8525	4	C:integral to membrane; P:cation transport; P:transmembrane transport; F:solute:hydrogen antiporter activity	-
FSLS3586_08580	1980	91689.7	156.727	228989	1461.07	10.5128	2.08641e-16	1.57245e-13	0	na		hypothetical protein	hypothetical protein SDD27957 01105 [Streptococcus dysgalactiae subsp. dysgalactiae ATCC 27957]	48	1	8.24139e-07	0.85	0	-
FSLS3586_09432	1253	2365.91	172.289	5656.34	32.8305	5.03696	0.000229363	0.0112737	0	rpmD		50S ribosomal protein L30	ribosomal protein l30	59	20	2.67461e-33	0.962	3	F:structural constituent of ribosome; C:large ribosomal subunit; P:translation	-
FSLS3586_09577	1278	7960.16	1152.13	18172.2	15.7727	3.97935	0.00136808	0.0412431	0	na		adenylosuccinate lyase	adenylosuccinate lyase	432	20	0	0.989	3	P:purine ribonucleotide biosynthetic process; F:N6-(1,2-dicarboxyethyl)AMP AMP-lyase (fumarate-forming) activity; F:(S)-2-(5-amino-1-(5-phospho-D-ribosyl)imidazole-4-carboxamido)succinate AMP-lyase (fumarate-forming) activity	EC:4.3.2.2
FSLS3586_10397	1374	8474.8	1288.82	19253.8	14.9391	3.90102	0.00122693	0.0382136	0	groEL		chaperonin GroEL	chaperonin	540	20	0	0.9625	4	P:protein refolding; C:cytoplasm; F:unfolded protein binding; F:ATP binding	-
FSLS3586_11104	1452	1897.3	219.709	4413.69	20.0888	4.32832	0.000687703	0.0239215	0	na		iojap family protein	iojap-like protein	118	20	2.27899e-79	0.9055	0	-
FSLS3586_11419	1489	813.525	71.81	1926.1	26.8221	4.74535	0.000573968	0.0209313	0	na		hypothetical protein	alpha-hemolysin family protein	83	20	5.5489e-55	0.8685	0	-
FSLS3586_11594	785	26.3004	0.172161	65.4927	380.415	8.57143	0.000557143	0.0209313	0	na		hypothetical protein	dna packaging qlrg family	85	20	2.16663e-52	0.872	0	-
FSLS3586_12309	33	42577.9	533.193	105645	198.136	7.63035	8.89619e-08	2.87347e-05	0	na		glycerol uptake facilitator protein	glycerol uptake facilitator protein	282	20	0	0.9545	3	P:transport; C:integral to membrane; F:transporter activity	-
FSLS3586_12534	1593	2912.3	230.078	6935.64	30.1447	4.91383	0.000216663	0.0112737	0	ksgA		16S ribosomal RNA methyltransferase KsgA/Dim1 family protein	dimethyladenosine transferase	290	20	0	0.958	4	C:cytoplasm; P:rRNA methylation; F:RNA binding; F:rRNA (adenine-N6,N6-)-dimethyltransferase activity	-

## Sheet: NEM316
locus tag	mcl.cluster	baseMean	baseMeanA	baseMeanB	foldChange	log2FoldChange	pval	padj	partial	gene	product
gbs0001	772	206.363	248.712	142.839	0.574315	-0.800087	0.539067	1	0	dnaA	chromosomal replication initiation protein
gbs0002	771	439.729	359.205	560.514	1.56043	0.641942	0.261388	0.948464	0	dnaN	DNA polymerase III subunit beta
gbs0003	769	48.3392	52.9904	41.3624	0.780564	-0.357412	0.96103	1	0	na	hypothetical protein
gbs0004	768	5.95829	7.84694	3.12532	0.398286	-1.32812	1	1	0	na	hypothetical protein
gbs0005	1724	11.5912	6.49145	19.2407	2.96401	1.56755	0.584741	1	0	na	hypothetical protein
gbs0006	766	571.705	544.852	611.985	1.12321	0.167632	0.599192	1	0	na	GTP-dependent nucleic acid-binding protein EngD
gbs0007	765	7.8297	10.966	3.12532	0.285002	-1.81095	1	1	0	na	peptidyl-tRNA hydrolase
gbs0008	94	163.489	156.421	174.092	1.11297	0.154419	0.595936	1	0	na	transcription-repair coupling factor
gbs0009	763	19.1824	17.3859	21.8773	1.25834	0.331517	0.49291	0.991036	0	na	S4 domain protein
gbs0010	762	15.8002	15.9159	15.6266	0.981826	-0.0264603	0.665748	1	0	na	hypothetical protein
gbs0011	761	4.30804	3.01297	6.25065	2.07458	1.05282	0.53766	1	0	na	hypothetical protein
gbs0012	760	93.2171	98.6173	85.1169	0.863103	-0.212395	1	1	0	na	hypothetical protein
gbs0013	759	249.717	340.373	113.734	0.334144	-1.58146	0.168169	0.872543	0	na	hypothetical protein
gbs0014	758	243.069	274.144	196.458	0.716626	-0.480708	0.855342	1	0	na	hypoxanthine-guanine phosphoribosyltransferase
gbs0015	756	2870.16	1964.9	4228.06	2.15179	1.10554	0.219711	0.948464	0	ftsH	cell division protein FtsH
gbs0016	104	39852.2	8005.53	87622.1	10.9452	3.45223	0.275484	0.948464	0	pcsB	PcsB protein
gbs0017	84	2406.51	964.854	4568.99	4.73542	2.24349	0.146277	0.828816	0	na	ribose-phosphate pyrophosphokinase
gbs0018	74	952.751	1151.38	654.814	0.568723	-0.814202	0.430206	0.973811	0	na	aromatic amino acid aminotransferase
gbs0019	754	1076.13	1496.48	445.61	0.297771	-1.74772	0.0430227	0.464449	0	recO	DNA repair protein RecO
gbs0020	1177	2.11835	3.53059	0	0	neg inf	1	1	0	na	hypothetical protein
gbs0021	1298	922.807	887.703	975.463	1.09886	0.13601	0.959751	1	0	na	glycerol-3-phosphate acyltransferase PlsX
gbs0022	1297	157.623	184.147	117.836	0.639904	-0.644072	0.595189	1	0	na	acyl carrier protein
gbs0023	1296	158.171	257.204	9.62036	0.0374036	-4.74068	0.000129809	0.00548082	0	na	phosphoribosylaminoimidazole-succinocarboxamide synthase
gbs0024	1295	2950.21	3751.27	1748.62	0.46614	-1.10116	0.0725335	0.608713	0	na	hypothetical protein
gbs0025	1089	930.083	1541.64	12.7457	0.00826761	-6.91831	2.45619e-06	0.000176628	0	na	amidophosphoribosyltransferase
gbs0026	1294	1006.47	1317.44	540.014	0.409897	-1.28667	0.0298725	0.378857	0	na	phosphoribosylaminoimidazole synthetase
gbs0027	1293	423.414	467.282	357.612	0.765302	-0.385898	0.658378	1	0	purN	phosphoribosylglycinamide formyltransferase
gbs0028	1292	711.536	1149.66	54.3524	0.047277	-4.40272	1.8503e-06	0.000152851	0	na	GNAT family acetyltransferase
gbs0029	1291	5927.64	3157.9	10082.3	3.19271	1.67478	0.0507054	0.499172	0	purH	bifunctional phosphoribosylaminoimidazolecarboxamide formyltransferase/IMP cyclohydrolase
gbs0030	1290	18.2226	19.7904	15.871	0.801955	-0.318406	1	1	0	na	hypothetical protein
gbs0031	1289	2177.78	2168.31	2191.98	1.01091	0.0156588	0.843086	1	0	na	group B streptococcal surface immunogenic protein
gbs0032	1288	6.36709	6.44472	6.25065	0.969886	-0.0441124	0.819571	1	0	na	N-acetylmannosamine-6-phosphate 2-epimerase
gbs0033	1287	11.9648	13.5278	9.62036	0.711155	-0.491763	1	1	0	na	hypothetical protein
gbs0034	1167	3.53703	5.89504	0	0	neg inf	1	1	0	na	hypothetical protein
gbs0035	1169	5.50228	7.08692	3.12532	0.440999	-1.18115	1	1	0	na	hypothetical protein
gbs0036	1286	2.63432	4.39054	0	0	neg inf	1	1	0	na	hypothetical protein
gbs0037	1285	3.29721	5.49535	0	0	neg inf	1	1	0	na	hypothetical protein
gbs0038	1284	4.67956	7.79926	0	0	neg inf	0.819738	1	0	na	N-acetylneuraminate lyase
gbs0039	894	5.84058	9.7343	0	0	neg inf	0.667656	1	0	na	ROK family protein
gbs0040	1283	9.3453	13.4919	3.12532	0.231644	-2.11002	0.846277	1	0	na	acetyl xylan esterase
gbs0041	540	64.1472	68.9194	56.989	0.826894	-0.274226	1	1	0	na	phosphosugar-binding transcriptional regulator, RpiR family
gbs0042	1282	1368.08	358.913	2881.84	8.02934	3.00528	0.00333882	0.0783179	0	na	phosphoribosylamine--glycine ligase
gbs0043	1281	657.061	103.579	1487.28	14.3589	3.84387	0.000471152	0.0162762	0	na	phosphoribosylaminoimidazole carboxylase catalytic subunit
gbs0044	1280	1000.29	366.933	1950.33	5.31523	2.41013	0.0195765	0.281783	0	na	phosphoribosylaminoimidazole carboxylase ATPase subunit
gbs0045	2014	38.0072	55.0112	12.5013	0.22725	-2.13765	0.390201	0.95367	0	na	hypothetical protein
gbs0046	2015	353.004	450.466	206.812	0.459107	-1.1231	0.385756	0.95367	0	na	hypothetical protein
gbs0047	1278	11598	1248.65	27122	21.721	4.44102	0.000642195	0.0214065	0	na	adenylosuccinate lyase
gbs0048	1694	33.5479	55.9131	0	0	neg inf	0.0135334	0.225556	0	na	hypothetical protein
gbs0049	1076	336.981	244.669	475.449	1.94323	0.958459	0.309351	0.948464	0	ruvB	Holliday junction DNA helicase RuvB
gbs0050	1277	360.559	300.599	450.498	1.49867	0.583679	0.86547	1	0	na	hypothetical protein
gbs0051	1276	244.569	285.756	182.787	0.63966	-0.644624	0.373948	0.952415	0	na	hypothetical protein
gbs0052	1275	1171.88	1303.03	975.167	0.748386	-0.418145	0.67636	1	0	na	hypothetical protein
gbs0053	605	2078.21	1223.95	3359.6	2.74487	1.45674	0.188169	0.904609	0	na	bifunctional acetaldehyde-CoA/alcohol dehydrogenase
gbs0054	1274	1060.86	336.69	2147.12	6.37713	2.67291	0.488163	0.986333	0	na	alcohol dehydrogenase
gbs0055	1273	143.672	171.477	101.965	0.594632	-0.74993	0.510587	0.999152	0	thrC	threonine synthase
gbs0056	1272	232.79	277.031	166.427	0.600752	-0.73516	0.371565	0.952415	0	na	MATE efflux family protein
gbs0057	1271	1579.18	1422.51	1814.2	1.27535	0.350893	0.95024	1	0	rpsJ	30S ribosomal protein S10
gbs0058	1270	5354.08	3456.89	8199.86	2.37204	1.24613	0.284166	0.948464	0	rplC	50S ribosomal protein L3
gbs0059	1269	8105.78	3079.48	15645.2	5.08049	2.34497	0.07912	0.628987	0	rplD	50S ribosomal protein L4
gbs0060	1268	1034.6	1263.05	691.933	0.547826	-0.86821	0.223762	0.948464	0	rplW	50S ribosomal protein L23
gbs0061	1267	3527.96	2889.47	4485.69	1.55243	0.634524	0.788223	1	0	rplB	50S ribosomal protein L2
gbs0062	1266	792.618	899.003	633.04	0.704158	-0.506028	0.350697	0.952415	0	rpsS	30S ribosomal protein S19
gbs0063	1265	889.688	1064.95	626.79	0.588561	-0.764737	0.20926	0.937724	0	rplV	50S ribosomal protein L22
gbs0064	1264	2442.92	3078.07	1490.18	0.484127	-1.04654	0.137785	0.813015	0	rpsC	30S ribosomal protein S3
gbs0065	1263	1371.37	1734.87	826.129	0.476191	-1.07039	0.145212	0.826567	0	rplP	50S ribosomal protein L16
gbs0066	1262	293.655	382.478	160.421	0.419425	-1.25351	0.107179	0.737829	0	rpmC	50S ribosomal protein L29
gbs0067	1261	593.006	710.475	416.801	0.586651	-0.769426	0.265747	0.948464	0	rpsQ	30S ribosomal protein S17
gbs0068	1260	7552.56	1410.41	16765.8	11.8872	3.57133	0.281342	0.948464	0	rplN	50S ribosomal protein L14
gbs0069	1259	945.049	1172	604.616	0.515882	-0.954887	0.208915	0.937724	0	rplX	50S ribosomal protein L24
gbs0070	1258	1201.4	1464.08	807.377	0.551457	-0.858679	0.222524	0.948464	0	rplE	50S ribosomal protein L5
gbs0071	138	830.324	696.609	1030.9	1.47988	0.565478	0.908404	1	0	rpsN	30S ribosomal protein S14
gbs0072	1257	1246.31	1652.13	637.58	0.385913	-1.37365	0.0645633	0.568752	0	rpsH	30S ribosomal protein S8
gbs0073	1256	2318.27	2590.71	1909.62	0.737102	-0.440065	0.466951	0.97717	0	rplF	50S ribosomal protein L6
gbs0074	1255	2390.11	1815.1	3252.62	1.79198	0.841556	0.72821	1	0	rplR	50S ribosomal protein L18
gbs0075	1254	6647.57	3103.05	11964.3	3.85567	1.94698	0.369753	0.952415	0	rpsE	30S ribosomal protein S5
gbs0076	1253	1455.92	354.836	3107.55	8.75772	3.13056	0.00513978	0.112248	0	rpmD	50S ribosomal protein L30
gbs0077	1252	1918.09	1787.22	2114.38	1.18306	0.242517	1	1	0	rplO	50S ribosomal protein L15
gbs0078	1176	9642.88	11331.2	7110.46	0.627514	-0.67228	0.325675	0.948464	0	secY	preprotein translocase subunit SecY
gbs0079	1251	475.074	659.515	198.413	0.300847	-1.7329	0.0337995	0.398076	0	adk	adenylate kinase
gbs0080	1250	772.703	965.11	484.092	0.501592	-0.995414	0.27413	0.948464	0	infA	translation initiation factor IF-1
gbs0081	1249	254.035	308.599	172.189	0.557971	-0.841739	0.385486	0.95367	0	rpmJ	50S ribosomal protein L36
gbs0082	1248	892.869	1006.64	722.208	0.717443	-0.479064	0.533788	1	0	rpsM	30S ribosomal protein S13
gbs0083	1247	1663.18	1004.29	2651.52	2.64019	1.40064	0.47535	0.982086	0	rpsK	30S ribosomal protein S11
gbs0084	1246	2484.37	3023.65	1675.45	0.554114	-0.851745	0.339422	0.951459	0	rpoA	DNA-directed RNA polymerase subunit alpha
gbs0085	1245	2679.37	1539.91	4388.56	2.84988	1.5109	0.435588	0.974815	0	rplQ	50S ribosomal protein L17
gbs0086	41	0.371891	0.619819	0	0	neg inf	1	1	0	na	hypothetical protein
gbs0087	302	1.7886	2.981	0	0	neg inf	1	1	0	na	hypothetical protein
gbs0088	303	12.3693	16.4483	6.25065	0.380017	-1.39586	0.984217	1	0	na	hypothetical protein
gbs0089	304	102.352	69.2737	151.971	2.19377	1.13341	0.157642	0.857875	0	na	hypothetical protein
gbs0090	1355	1.7627	2.93784	0	0	neg inf	1	1	0	na	hypothetical protein
gbs0091	662	87.4439	68.9398	115.2	1.67102	0.740731	0.591364	1	0	na	phosphoglycerate mutase family protein
gbs0092	1354	84.1783	89.8032	75.7409	0.84341	-0.245694	1	1	0	na	hypothetical protein
gbs0093	1160	57.9365	47.8246	73.1044	1.52859	0.612205	0.502297	0.993072	0	na	hypothetical protein
gbs0094	1353	1496.08	1313.66	1769.71	1.34716	0.429924	0.887164	1	0	hrcA	heat-inducible transcription repressor
gbs0095	1352	270.322	320.67	194.799	0.607475	-0.719103	0.427345	0.972339	0	na	heat shock protein GrpE
gbs0096	1351	4016.82	903.034	8687.51	9.62036	3.26609	0.257597	0.948464	0	dnaK	molecular chaperone DnaK
gbs0097	1350	1034.64	617.908	1659.73	2.68605	1.42549	0.214647	0.94743	0	dnaJ	chaperone protein DnaJ
gbs0098	755	45.0593	55.8582	28.8611	0.516685	-0.952643	0.455624	0.977073	0	na	GntR family transcriptional regulator
gbs0099	1349	206.72	201.222	214.966	1.0683	0.0953173	0.586179	1	0	truA	tRNA pseudouridine synthase A
gbs0100	438	171.496	162.863	184.446	1.13252	0.179541	0.725079	1	0	na	phosphomethylpyrimidine kinase
gbs0101	1348	141.899	70.0716	249.641	3.56265	1.83295	0.145302	0.826567	0	na	hypothetical protein
gbs0102	1347	1610.63	161.756	3783.94	23.3929	4.548	0.191374	0.904609	0	na	hypothetical protein
gbs0103	1346	92.1387	47.4319	159.199	3.35636	1.7469	0.110882	0.749942	0	na	hypothetical protein
gbs0104	1345	2493.6	2802.04	2030.95	0.724811	-0.464323	0.833758	1	0	tig	trigger factor
gbs0105	1344	632.594	275.614	1168.06	4.23804	2.0834	0.0476142	0.489132	0	na	DNA-directed RNA polymerase subunit delta
gbs0106	1343	1428.11	803.82	2364.55	2.94164	1.55662	0.125748	0.784647	0	pyrG	CTP synthetase
gbs0107	1342	552.928	565.774	533.66	0.943238	-0.0843055	0.889246	1	0	na	hypothetical protein
gbs0108	1341	389.348	377.134	407.669	1.08097	0.112322	0.883265	1	0	dut	deoxyuridine 5'-triphosphate nucleotidohydrolase
gbs0109	1340	633.602	697.693	537.466	0.770348	-0.376418	0.801174	1	0	na	DNA repair protein RadA
gbs0110	1339	465.234	594.541	271.273	0.456273	-1.13203	0.190284	0.904609	0	na	hypothetical protein
gbs0111	29	1407.44	1817.52	792.328	0.43594	-1.1978	0.240851	0.948464	0	na	pyridine nucleotide-disulfide oxidoreductase
gbs0112	1338	785.52	640.011	1003.78	1.56838	0.649279	0.412944	0.96648	0	gltX	glutamyl-tRNA synthetase
gbs0113	1337	56.6289	34.2499	90.1973	2.63351	1.39699	0.601133	1	0	na	hypothetical protein
gbs0114	1335	31.5614	20.3715	48.3462	2.37322	1.24685	0.695247	1	0	na	ribose ABC transporter permease
gbs0115	1	46.0497	40.6775	54.1081	1.33017	0.411614	0.682821	1	0	na	ribose ABC transporter ATP-binding protein
gbs0116	1334	9.79294	7.82445	12.7457	1.62896	0.703947	0.766718	1	0	na	D-ribose pyranase
gbs0117	1333	26.4694	20.7078	35.1117	1.69558	0.761779	0.636322	1	0	na	ribokinase
gbs0118	262	27.6673	35.5315	15.871	0.446675	-1.1627	0.656648	1	0	na	hypothetical protein
gbs0119	245	3.82554	6.3759	0	0	neg inf	0.958692	1	0	na	permease
gbs0120	1	2.43709	4.06182	0	0	neg inf	1	1	0	na	ABC transporter ATP-binding protein
gbs0121	4	39.9971	53.8346	19.2407	0.357404	-1.48437	0.286771	0.948464	0	na	DNA-binding response regulator
gbs0122	528	128.707	138.037	114.711	0.831016	-0.267052	0.893464	1	0	na	sensor histidine kinase
gbs0123	1332	260.604	428.09	9.37597	0.0219019	-5.5128	7.32811e-06	0.000435106	0	na	argininosuccinate synthase
gbs0124	1279	234.048	383.667	9.62036	0.0250748	-5.31762	4.86341e-06	0.000308016	0	na	argininosuccinate lyase
gbs0125	1331	9709.72	6956.58	13839.4	1.9894	0.992336	0.183098	0.901257	0	na	fructose-bisphosphate aldolase
gbs0126	298	405.444	364.244	467.243	1.28277	0.359267	0.535426	1	0	na	L-2-hydroxyisocaproate dehydrogenase
gbs0127	1330	1463.35	1097.68	2011.86	1.83283	0.874071	0.259139	0.948464	0	rpmB	50S ribosomal protein L28
gbs0128	1328	585.602	367.168	913.253	2.48729	1.31457	0.465267	0.97717	0	na	hypothetical protein
gbs0129	1327	2422.38	2480.25	2335.59	0.941674	-0.0866999	0.993621	1	0	na	DAK2 domain protein
gbs0130	1326	741.982	946.465	435.257	0.459876	-1.12068	0.252635	0.948464	0	na	hypothetical protein
gbs0131	1	458.144	476.591	430.472	0.903231	-0.146832	0.920741	1	0	na	hypothetical protein
gbs0132	6	2055.74	471.699	4431.8	9.39539	3.23195	0.443234	0.976399	0	na	hypothetical protein
gbs0133	1325	208.08	268.569	117.348	0.436937	-1.1945	0.301237	0.948464	0	na	hypothetical protein
gbs0134	1324	1314.39	529.174	2492.21	4.70963	2.23561	0.206956	0.933495	0	uppP	undecaprenyl pyrophosphate phosphatase
gbs0135	1323	345.231	478.401	145.476	0.304087	-1.71744	0.10375	0.722071	0	na	adaptor protein
gbs0136	600	1179	1211.82	1129.77	0.932298	-0.101137	0.973428	1	0	na	hypothetical protein
gbs0137	1	171.503	181.464	156.562	0.862774	-0.212945	0.825141	1	0	na	hypothetical protein
gbs0138	1321	301.349	289.82	318.642	1.09945	0.136779	0.819543	1	0	na	hypothetical protein
gbs0139	372	472.142	443.957	514.419	1.15871	0.212525	0.856677	1	0	na	hypothetical protein
gbs0140	1322	117.656	147.846	72.3712	0.489506	-1.0306	0.62593	1	0	na	hypothetical protein
gbs0141	1320	585.056	638.562	504.799	0.790525	-0.339118	0.667763	1	0	na	hypothetical protein
gbs0142	1319	130.119	115.062	152.704	1.32715	0.408326	0.580362	1	0	na	hypothetical protein
gbs0143	1318	99.4226	106.713	88.4866	0.8292	-0.270208	1	1	0	na	hypothetical protein
gbs0144	130	3553.99	5199.79	1085.29	0.208717	-2.26038	0.00670075	0.136897	0	na	hypothetical protein
gbs0145	34	911.648	1361.97	236.162	0.173397	-2.52785	0.00255369	0.061418	0	na	oligopeptide ABC transporter, permease protein
gbs0146	131	1353.69	2058.8	296.032	0.143789	-2.79798	0.00102827	0.0315114	0	na	hypothetical protein
gbs0147	1	1629.14	2526.54	283.042	0.112028	-3.15807	0.000241518	0.00917769	0	na	oligopeptide ABC transporter, ATP-binding protein
gbs0148	1	2217.16	3451.76	365.278	0.105824	-3.24027	0.000173886	0.00702942	0	na	oligopeptide ABC transporter, ATP-binding protein
gbs0149	214	251.868	354.539	97.8626	0.276028	-1.85711	0.0943464	0.689454	0	ipk	4-diphosphocytidyl-2-C-methyl-D-erythritol kinase
gbs0150	356	210.177	320.799	44.2433	0.137916	-2.85814	0.00738631	0.143204	0	na	adc operon repressor AdcR
gbs0151	1	397.643	535.445	190.941	0.356602	-1.48761	0.11001	0.749942	0	na	zinc ABC transporter ATP-binding protein
gbs0152	357	1097.47	787.831	1561.92	1.98256	0.987363	0.563533	1	0	na	zinc ABC transporter permease
gbs0153	144	19.2537	25.8388	9.37597	0.362864	-1.4625	0.822034	1	0	na	hypothetical protein
gbs0154	319	476.959	470.447	486.728	1.03461	0.0490843	0.826303	1	0	tyrS	tyrosyl-tRNA synthetase
gbs0155	30	1185.26	1053.52	1382.89	1.31264	0.392472	0.774852	1	0	na	hypothetical protein
gbs0156	318	6470.99	3970.12	10222.3	2.57481	1.36447	0.577318	1	0	rpoB	DNA-directed RNA polymerase subunit beta
gbs0157	317	10488.1	5297.56	18273.9	3.4495	1.78639	0.106419	0.735256	0	rpoC	DNA-directed RNA polymerase subunit beta'
gbs0158	316	203.223	319.79	28.3723	0.0887217	-3.49457	0.00159727	0.0427439	0	na	hypothetical protein
gbs0159	577	3.12052	5.20086	0	0	neg inf	1	1	0	na	hypothetical protein
gbs0160	578	2.1394	3.56566	0	0	neg inf	1	1	0	na	hypothetical protein
gbs0161	223	NA	NA	NA	NA	NA	NA	NA	0	na	hypothetical protein
gbs0162	2016	1.20899	2.01498	0	0	neg inf	1	1	0	na	hypothetical protein
gbs0163	2017	NA	NA	NA	NA	NA	NA	NA	0	na	hypothetical protein
gbs0164	223	4.74363	1.49248	9.62036	6.4459	2.68838	0.550691	1	0	na	hypothetical protein
gbs0165	579	0.915118	1.5252	0	0	neg inf	1	1	0	na	hypothetical protein
gbs0166	580	121.356	126.763	113.245	0.89336	-0.162687	0.677248	1	0	na	hypothetical protein
gbs0167	581	557.268	381.938	820.264	2.14764	1.10275	0.165072	0.866398	0	ackA	acetate kinase
gbs0168	27	6.51301	10.855	0	0	neg inf	0.594716	1	0	na	hypothetical protein
gbs0169	1020	17.8471	27.6617	3.12532	0.112984	-3.14581	0.318876	0.948464	0	na	hypothetical protein
gbs0170	941	176.046	164.032	194.066	1.1831	0.242572	0.688382	1	0	na	hypothetical protein
gbs0171	1019	273.013	93.9404	541.621	5.76558	2.52747	0.0664453	0.576466	0	na	pyrroline-5-carboxylate reductase
gbs0172	1017	369.17	151.294	695.984	4.60021	2.2017	0.0442379	0.47487	0	na	hypothetical protein
gbs0173	1016	2.79313	4.65521	0	0	neg inf	1	1	0	na	hypothetical protein
gbs0174	1015	47.1375	31.7469	70.2235	2.21198	1.14534	0.387702	0.95367	0	na	hypothetical protein
gbs0175	1014	40.6306	36.1385	47.3686	1.31075	0.390395	0.506313	0.995979	0	na	thioredoxin family protein
gbs0176	1012	419.344	158.212	811.043	5.1263	2.35792	0.313284	0.948464	0	na	tRNA binding domain protein
gbs0177	1011	35.407	22.9396	54.1081	2.35872	1.238	0.329562	0.948464	0	na	hypothetical protein
gbs0178	42	2.88026	2.71688	3.12532	1.15033	0.202054	0.851382	1	0	na	single-stranded DNA-binding protein
gbs0179	342	168.518	79.4701	302.09	3.8013	1.92649	0.299758	0.948464	0	na	hypothetical protein
gbs0180	133	100.125	97.1403	104.602	1.07681	0.106769	0.699615	1	0	na	hypothetical protein
gbs0181	93	47.1998	34.0972	66.8537	1.96068	0.971355	0.389988	0.95367	0	na	hypothetical protein
gbs0182	1009	35.4816	59.136	0	0	neg inf	0.0110032	0.19631	0	na	hypothetical protein
gbs0183	396	172.716	201.749	129.168	0.64024	-0.643314	0.479636	0.982086	0	na	hypothetical protein
gbs0184	961	83.0622	23.1557	172.922	7.46781	2.90068	0.0543263	0.505891	0	na	hypothetical protein
gbs0185	34	15.9369	5.40008	31.742	5.87806	2.55534	0.148614	0.828816	0	na	hypothetical protein
gbs0186	131	11.9436	2.74885	25.7358	9.36237	3.22687	0.317105	0.948464	0	na	hypothetical protein
gbs0187	1	7.3358	7.8963	6.49504	0.822542	-0.28184	1	1	0	na	hypothetical protein
gbs0188	1	4.76262	5.85415	3.12532	0.533864	-0.905455	1	1	0	na	hypothetical protein
gbs0189	17	147.869	130.841	173.411	1.32535	0.406375	0.927472	1	0	na	hypothetical protein
gbs0190	97	150.695	206.589	66.8537	0.323608	-1.62768	0.120551	0.773682	0	na	alpha amylase family protein
gbs0191	109	13.63	16.3031	9.62036	0.590092	-0.760988	0.88713	1	0	na	hypothetical protein
gbs0192	675	3.30829	1.18379	6.49504	5.48665	2.45593	0.907868	1	0	na	hypothetical protein
gbs0193	673	38.2255	14.647	73.5932	5.02446	2.32897	0.164414	0.866077	0	ulaA	PTS system ascorbate-specific transporter subunit IIC
gbs0194	610	15.4506	17.2538	12.7457	0.738716	-0.436908	1	1	0	na	hypothetical protein
gbs0195	1612	9.95075	14.501	3.12532	0.215524	-2.21408	0.789925	1	0	na	hypothetical protein
gbs0196	1008	138.55	209.267	32.4752	0.155185	-2.68793	0.022462	0.302253	0	na	hypothetical protein
gbs0197	1007	1414.28	1492.55	1296.88	0.868903	-0.202734	0.979646	1	0	rpsO	30S ribosomal protein S15
gbs0198	474	1708.34	659.424	3281.71	4.97664	2.31517	0.0733345	0.608713	0	pnpA	polynucleotide phosphorylase/polyadenylase
gbs0199	1006	292.269	208.304	418.215	2.00771	1.00555	0.308502	0.948464	0	na	hypothetical protein
gbs0200	1005	306.871	218.675	439.167	2.00831	1.00598	0.433713	0.974815	0	cysE	serine O-acetyltransferase
gbs0201	1004	24.5711	21.8741	28.6167	1.30825	0.387633	0.735744	1	0	na	lipoprotein
gbs0202	1003	448.618	465.207	423.733	0.910847	-0.134719	0.964606	1	0	cysS	cysteinyl-tRNA synthetase
gbs0203	1002	178.02	201.962	142.106	0.703625	-0.507121	0.953604	1	0	na	hypothetical protein
gbs0204	1000	62.126	48.3934	82.7247	1.70942	0.773507	0.439034	0.975421	0	na	hypothetical protein
gbs0205	999	64.8523	63.518	66.8537	1.05252	0.0738438	0.88774	1	0	na	hypothetical protein
gbs0206	702	1007.54	1085.82	890.102	0.819747	-0.286749	0.624883	1	0	na	DegV family protein
gbs0207	1668	3.12099	3.11809	3.12532	1.00232	0.00334033	0.900205	1	0	na	hypothetical protein
gbs0208	164	99.3658	79.9867	128.434	1.6057	0.683199	0.743373	1	0	na	hypothetical protein
gbs0209	998	2319.49	1763.74	3153.12	1.78775	0.838145	0.374986	0.953285	0	rplM	50S ribosomal protein L13
gbs0210	997	16106.4	1275.84	38352.2	30.0603	4.90979	0.350527	0.952415	0	rpsI	30S ribosomal protein S9
gbs0211	1616	176.29	66.7693	340.571	5.10071	2.3507	0.230673	0.948464	0	na	site-specific recombinase, phage integrase family
gbs0212	197	9.06655	8.86027	9.37597	1.0582	0.0816174	0.710891	1	0	na	hypothetical protein
gbs0213	1910	NA	NA	NA	NA	NA	NA	NA	0	na	hypothetical protein
gbs0214	240	45.758	0.603835	113.489	187.947	7.55419	0.00536853	0.11463	0	na	hypothetical protein
gbs0215	23	NA	NA	NA	NA	NA	NA	NA	0	na	hypothetical protein
gbs0216	196	5.01978	1.95273	9.62036	4.92662	2.3006	0.600403	1	0	na	hypothetical protein
gbs0217	1911	27.5006	5.2694	60.8475	11.5473	3.52949	0.0811573	0.634563	0	na	hypothetical protein
gbs0218	1912	49.618	2.87005	119.74	41.7205	5.38268	0.0375023	0.426673	0	na	hypothetical protein
gbs0219	1611	7.30072	8.00077	6.25065	0.781256	-0.356133	0.928963	1	0	na	hypothetical protein
gbs0220	1913	6.57526	6.62874	6.49504	0.97983	-0.0293969	1	1	0	na	hypothetical protein
gbs0221	1830	177.738	159.624	204.908	1.28369	0.3603	0.837084	1	0	na	hypothetical protein
gbs0222	1914	95.6576	87.1224	108.46	1.24492	0.316054	0.760841	1	0	na	hypothetical protein
gbs0223	186	12.4891	3.82094	25.4914	6.67149	2.73801	0.221569	0.948464	0	na	hypothetical protein
gbs0224	1915	6.56359	6.77222	6.25065	0.922984	-0.115623	0.837641	1	0	na	hypothetical protein
gbs0225	1915	1.09463	1.82439	0	0	neg inf	1	1	0	na	hypothetical protein
gbs0226	2018	16.0299	11.8058	22.366	1.8945	0.921815	0.667885	1	0	na	hypothetical protein
gbs0228	206	9.76717	7.94443	12.5013	1.57359	0.654061	0.486932	0.986264	0	na	hypothetical protein
gbs0229	205	9.09603	8.9094	9.37597	1.05237	0.0736385	0.711901	1	0	na	hypothetical protein
gbs0230	150	33.0469	48.8275	9.37597	0.192022	-2.38065	0.286846	0.948464	0	na	hypothetical protein
gbs0231	447	52.3884	80.9004	9.62036	0.118916	-3.07198	0.0302738	0.380929	0	na	hypothetical protein
gbs0232	91	393.166	355.794	449.224	1.2626	0.336395	0.641324	1	0	na	hypothetical protein
gbs0233	37	259.782	305.676	190.941	0.624651	-0.678879	0.547847	1	0	na	hypothetical protein
gbs0234	37	162.797	194.366	115.444	0.593952	-0.751581	0.346862	0.952415	0	na	hypothetical protein
gbs0235	1	288.002	353.036	190.452	0.53947	-0.890387	0.451352	0.976399	0	na	hypothetical protein
gbs0236	2019	74.8038	95.1775	44.2433	0.46485	-1.10516	0.543694	1	0	na	hypothetical protein
gbs0237	173	214.718	146.902	316.443	2.15411	1.10709	0.117211	0.761741	0	na	hypothetical protein
gbs0238	2020	26.2178	22.372	31.9864	1.42975	0.515762	0.811362	1	0	na	hypothetical protein
gbs0239	1916	72.0662	52.4592	101.477	1.93439	0.951879	0.266928	0.948464	0	na	hypothetical protein
gbs0240	2021	39.0937	15.9312	73.8376	4.63479	2.2125	0.240215	0.948464	0	na	hypothetical protein
gbs0241	951	124.216	47.9911	238.554	4.97079	2.31348	0.035895	0.413336	0	na	hypothetical protein
gbs0242	2022	41.1079	15.7728	79.1106	5.01565	2.32644	0.0533362	0.505891	0	na	hypothetical protein
gbs0243	2023	372.311	16.3053	906.321	55.5843	5.79661	0.191027	0.904609	0	na	hypothetical protein
gbs0244	2024	7.1621	7.76974	6.25065	0.804486	-0.31386	1	1	0	na	hypothetical protein
gbs0245	629	42.1121	42.4491	41.6068	0.980158	-0.0289145	1	1	0	na	GNAT family acetyltransferase
gbs0246	442	82.4291	91.2179	69.2459	0.759126	-0.397588	1	1	0	na	GNAT family acetyltransferase
gbs0247	628	105.917	125.708	76.2297	0.606403	-0.721652	0.645639	1	0	na	GNAT family acetyltransferase
gbs0248	627	4.95981	4.09925	6.25065	1.52483	0.608647	0.625472	1	0	na	hypothetical protein
gbs0249	1713	1.04724	1.7454	0	0	neg inf	1	1	0	na	hypothetical protein
gbs0250	626	3.55511	1.75809	6.25065	3.55535	1.82999	0.422026	0.969397	0	na	TetR family transcriptional regulator
gbs0251	625	5.00166	4.00608	6.49504	1.6213	0.697148	1	1	0	na	hypothetical protein
gbs0252	1	1.87852	3.13087	0	0	neg inf	1	1	0	na	ABC transporter ATP-binding protein
gbs0253	624	33.267	34.1208	31.9864	0.937447	-0.0931916	1	1	0	na	hypothetical protein
gbs0254	623	6.36369	8.52261	3.12532	0.36671	-1.44729	1	1	0	na	hypothetical protein
gbs0255	622	15214.4	530.258	37240.5	70.2311	6.13404	0.0904932	0.671388	0	na	hypothetical protein
gbs0256	621	468.533	413.068	551.73	1.33569	0.417582	0.850751	1	0	na	N-acetylglucosamine-6-phosphate deacetylase
gbs0257	620	123.7	161.761	66.6093	0.411776	-1.28007	0.309021	0.948464	0	na	hypothetical protein
gbs0258	619	817.763	505.87	1285.6	2.54137	1.34561	0.111599	0.749942	0	glyQ	glycyl-tRNA synthetase subunit alpha
gbs0259	618	295.576	311.324	271.955	0.873543	-0.195049	0.839866	1	0	na	acyl carrier protein phosphodiesterase
gbs0260	617	1962.65	1011.16	3389.89	3.35247	1.74523	0.363959	0.952415	0	glyS	glycyl-tRNA synthetase subunit beta
gbs0261	616	355.514	150.475	663.072	4.40651	2.13964	0.0811135	0.634563	0	na	hypothetical protein
gbs0262	615	2.0762	3.46034	0	0	neg inf	1	1	0	na	hypothetical protein
gbs0263	613	72.0819	90.3152	44.7321	0.495289	-1.01366	0.395487	0.959674	0	glpK	glycerol kinase
gbs0264	612	88.9521	84.4437	95.7148	1.13347	0.180753	0.863632	1	0	glpD	glycerol-3-phosphate dehydrogenase
gbs0265	33	253.987	45.203	567.164	12.5471	3.64928	0.271996	0.948464	0	glpF	glycerol uptake facilitator protein
gbs0266	296	88.1253	87.0698	89.7086	1.03031	0.0430736	0.973442	1	0	na	hypothetical protein
gbs0267	611	72.1579	69.4434	76.2297	1.09772	0.134516	0.763836	1	0	na	hypothetical protein
gbs0268	609	2962.25	1640.4	4945.02	3.01451	1.59193	0.337329	0.951459	0	na	transketolase
gbs0269	608	28.5491	34.9177	18.9963	0.544032	-0.878236	0.839053	1	0	na	hypothetical protein
gbs0270	1	148.791	180.823	100.743	0.557138	-0.843893	0.744805	1	0	na	ABC transporter ATP-binding protein
gbs0271	607	417.314	433.416	393.161	0.907122	-0.140632	1	1	0	na	hypothetical protein
gbs0272	17	528.65	69.2353	1217.77	17.5889	4.13659	0.000552089	0.0187316	0	na	hypothetical protein
gbs0273	606	474.353	85.9701	1056.93	12.2941	3.6199	0.383716	0.95367	0	proB	gamma-glutamyl kinase
gbs0274	604	238.659	256.701	211.596	0.824292	-0.278773	1	1	0	proA	gamma-glutamyl phosphate reductase
gbs0275	603	278.022	228.478	352.339	1.54211	0.62491	0.646545	1	0	mraW	S-adenosyl-methyltransferase MraW
gbs0276	602	25.9949	30.4978	19.2407	0.630889	-0.664541	0.728406	1	0	ftsL	cell division protein FtsL
gbs0277	589	403.794	480.455	288.803	0.601104	-0.734314	0.558479	1	0	na	penicillin-binding protein 2X
gbs0278	599	1023.05	248.418	2185.01	8.79569	3.1368	0.36025	0.952415	0	mraY	phospho-N-acetylmuramoyl-pentapeptide- transferase
gbs0279	31	372.468	340.538	420.363	1.23441	0.303821	0.653369	1	0	na	ATP-dependent RNA helicase, DEAD/DEAH box family
gbs0280	103	528.138	719.925	240.457	0.334003	-1.58207	0.12356	0.779949	0	na	hypothetical protein
gbs0281	6	1251.72	1729.19	535.511	0.309688	-1.69111	0.0724954	0.608713	0	na	hypothetical protein
gbs0282	1	1954.04	2882.38	561.543	0.19482	-2.35979	0.00383343	0.0888173	0	na	hypothetical protein
gbs0283	594	13.4565	16.1769	9.37597	0.579591	-0.786894	1	1	0	na	hypothetical protein
gbs0284	81	801.337	611.086	1086.72	1.77834	0.830528	0.781952	1	0	na	hypothetical protein
gbs0285	592	442.795	499.909	357.124	0.714377	-0.485242	0.620289	1	0	na	nicotinate phosphoribosyltransferase
gbs0286	591	306.884	360.771	226.053	0.626582	-0.674425	0.53007	1	0	nadE	NAD synthetase
gbs0287	590	1631.29	1841.8	1315.53	0.714263	-0.485473	0.884927	1	0	pepC	aminopeptidase C
gbs0288	30	945.323	782.082	1190.18	1.52182	0.605794	0.485767	0.985613	0	na	hypothetical protein
gbs0289	588	368.594	312.14	453.275	1.45215	0.538193	0.342362	0.952415	0	recU	Holliday junction-specific endonuclease
gbs0290	587	14.3128	13.4369	15.6266	1.16297	0.217808	0.564614	1	0	na	hypothetical protein
gbs0291	586	354.036	368.482	332.365	0.901984	-0.148826	0.838126	1	0	na	cell division protein GpsB
gbs0292	585	254.3	353.772	105.091	0.297058	-1.75119	0.0658222	0.57368	0	na	hypothetical protein
gbs0293	584	583.893	554.549	627.908	1.13229	0.179238	0.785692	1	0	na	hypothetical protein
gbs0294	583	1825.27	666.95	3562.76	5.34187	2.41735	0.205431	0.933495	0	na	S-ribosylhomocysteinase
gbs0295	582	6121.04	968.462	13849.9	14.3009	3.83804	0.278513	0.948464	0	na	hypothetical protein
gbs0296	1	13.446	16.1594	9.37597	0.580218	-0.785332	1	1	0	na	ABC transporter ATP-binding protein
gbs0297	459	9.19709	6.83136	12.7457	1.86576	0.899764	0.706152	1	0	na	hypothetical protein
gbs0298	1782	87.7261	110.138	54.1081	0.491274	-1.0254	0.428262	0.972339	0	na	hypothetical protein
gbs0299	450	88.8833	126.978	31.742	0.249981	-2.00011	0.106368	0.735256	0	na	hypothetical protein
gbs0300	460	149.741	164.272	127.946	0.778864	-0.360557	0.682874	1	0	na	hypothetical protein
gbs0301	461	934.478	890.777	1000.03	1.12265	0.166905	1	1	0	gmk	guanylate kinase
gbs0302	462	161.281	181.746	130.582	0.718485	-0.47697	0.719807	1	0	na	DNA-directed RNA polymerase subunit omega
gbs0303	463	136.926	158.15	105.091	0.664502	-0.589655	0.647397	1	0	priA	primosome assembly protein PriA
gbs0304	464	160.017	174.821	137.81	0.788293	-0.343196	0.62493	1	0	fmt	methionyl-tRNA formyltransferase
gbs0305	465	202.66	261.619	114.222	0.436598	-1.19562	0.296177	0.948464	0	na	sun protein
gbs0306	467	391.084	425.772	339.053	0.796326	-0.328569	0.98613	1	0	na	hypothetical protein
gbs0307	468	4807.48	1007.1	10508.1	10.434	3.38322	0.411037	0.96648	0	na	hypothetical protein
gbs0308	469	38.8131	56.3544	12.5013	0.221834	-2.17245	0.309441	0.948464	0	na	hypothetical protein
gbs0309	470	73.7937	86.5916	54.5968	0.63051	-0.66541	0.464467	0.97717	0	na	hypothetical protein
gbs0310	451	50.2956	58.4975	37.9927	0.649475	-0.622655	0.896678	1	0	na	hypothetical protein
gbs0311	82	519.328	546.042	479.255	0.877689	-0.188218	1	1	0	na	hypothetical protein
gbs0312	472	168.067	204.127	113.978	0.558368	-0.840712	0.594284	1	0	na	hypothetical protein
gbs0313	475	82.3963	103.339	50.9827	0.493356	-1.0193	0.420513	0.968399	0	na	hypothetical protein
gbs0314	477	58.9964	70.7524	41.3624	0.584607	-0.77446	0.65251	1	0	na	DeoR family transcriptional regulator
gbs0315	478	138.468	141.641	133.707	0.943988	-0.0831589	1	1	0	na	hypothetical protein
gbs0316	479	0.793033	1.32172	0	0	neg inf	1	1	0	na	hypothetical protein
gbs0317	845	1.28701	2.14501	0	0	neg inf	1	1	0	na	hypothetical protein
gbs0318	539	120.707	39.5364	242.464	6.13268	2.61652	0.461783	0.97717	0	na	hypothetical protein
gbs0319	847	79.3041	76.6977	83.2135	1.08495	0.117634	1	1	0	na	hypothetical protein
gbs0320	680	29.4533	32.0945	25.4914	0.794259	-0.332318	1	1	0	na	fructose-6-phosphate aldolase
gbs0321	849	75.9803	78.0605	72.86	0.933378	-0.0994665	0.853323	1	0	gldA	glycerol dehydrogenase
gbs0322	851	5398.55	5930.68	4600.35	0.775686	-0.366456	0.431032	0.973811	0	cysK	hypothetical protein
gbs0323	852	45.1798	26.0747	73.8376	2.83177	1.5017	0.414221	0.96648	0	na	hypothetical protein
gbs0324	853	1.93691	3.22819	0	0	neg inf	1	1	0	comFA	competence protein ComFA
gbs0325	854	NA	NA	NA	NA	NA	NA	NA	0	comFC	hypothetical protein
gbs0326	855	1174.53	1492.98	696.858	0.466756	-1.09926	0.310115	0.948464	0	na	ribosomal subunit interface protein
gbs0327	343	137.064	106.746	182.542	1.71007	0.774052	0.568968	1	0	na	aspartate kinase
gbs0328	341	88.4648	77.7066	104.602	1.34611	0.428801	0.488495	0.986333	0	na	hypothetical protein
gbs0329	340	1700.53	1860.6	1460.43	0.784922	-0.349379	0.798317	1	0	na	enoyl-CoA hydratase
gbs0330	339	1182.44	1648.99	482.625	0.292679	-1.77261	0.048955	0.494758	0	na	MarR family transcriptional regulator
gbs0331	338	5020.37	6501.89	2798.1	0.430351	-1.21641	0.132753	0.802342	0	na	3-oxoacyl-(acyl carrier protein) synthase III
gbs0332	337	551.72	689.622	344.867	0.50008	-0.999768	0.233653	0.948464	0	acpP	acyl carrier protein
gbs0333	336	1625.26	1277.11	2147.49	1.68153	0.74977	0.556631	1	0	na	enoyl-(acyl-carrier-protein) reductase II
gbs0334	335	1421.28	1705.37	995.141	0.583533	-0.777115	0.363422	0.952415	0	na	acyl-carrier-protein S-malonyltransferase
gbs0335	8	1655.88	1871.28	1332.78	0.712228	-0.489589	0.593915	1	0	fabG	3-ketoacyl-(acyl-carrier-protein) reductase
gbs0336	331	3546.03	4053.6	2784.67	0.686962	-0.541698	0.494798	0.992042	0	na	3-oxoacyl-(acyl carrier protein) synthase II
gbs0337	330	2201.75	2014.07	2483.27	1.23296	0.302127	0.947351	1	0	na	acetyl-CoA carboxylase biotin carboxyl carrier protein subunit
gbs0338	79	597.819	668.69	491.512	0.735038	-0.44411	0.843301	1	0	fabZ	(3R)-hydroxymyristoyl-ACP dehydratase
gbs0339	329	2747.47	2519.75	3089.05	1.22593	0.293879	0.67394	1	0	na	acetyl-CoA carboxylase biotin carboxylase subunit
gbs0340	328	1636.8	1497.52	1845.73	1.23253	0.30162	0.668073	1	0	na	acetyl-CoA carboxylase subunit beta
gbs0341	327	1813.98	1531.61	2237.53	1.4609	0.546858	0.52601	1	0	na	acetyl-CoA carboxylase subunit alpha
gbs0342	326	175.663	136.11	234.992	1.72648	0.787834	0.76268	1	0	na	hypothetical protein
gbs0343	323	2752.1	447.404	6209.15	13.8782	3.79475	0.00151523	0.0411278	0	serS	seryl-tRNA synthetase
gbs0344	322	318.771	332.138	298.72	0.899385	-0.15299	0.646972	1	0	na	hypothetical protein
gbs0345	431	145.977	152.073	136.833	0.899784	-0.152349	1	1	0	na	hypothetical protein
gbs0346	88	4977.38	1976.73	9478.37	4.79498	2.26152	0.0339412	0.398076	0	na	hypothetical protein
gbs0347	427	8383.22	1211.04	19141.5	15.8058	3.98238	0.00207383	0.0511724	0	na	hypothetical protein
gbs0348	423	4811.09	2290.65	8591.75	3.75079	1.90719	0.0896783	0.671388	0	na	hypothetical protein
gbs0349	365	82.437	37.0244	150.556	4.0664	2.02375	0.160331	0.86127	0	na	hypothetical protein
gbs0350	422	190.517	228.389	133.707	0.585436	-0.772416	0.494649	0.992042	0	na	hypothetical protein
gbs0351	421	214.1	266.101	136.1	0.511458	-0.967311	0.486063	0.985613	0	na	hypothetical protein
gbs0352	420	2536.95	3546.16	1023.13	0.288517	-1.79327	0.0148505	0.239118	0	na	hypothetical protein
gbs0353	419	154.172	210.138	70.2235	0.334178	-1.58131	0.109745	0.749942	0	na	hypothetical protein
gbs0354	418	160.523	218.639	73.3488	0.335479	-1.5757	0.114318	0.757879	0	na	GNAT family acetyltransferase
gbs0355	321	286.202	319.888	235.673	0.736735	-0.440783	0.711639	1	0	na	hypothetical protein
gbs0356	417	7.78804	6.72942	9.37597	1.39328	0.478485	0.579997	1	0	na	hypothetical protein
gbs0357	416	20.3448	13.0725	31.2532	2.39076	1.25747	0.29342	0.948464	0	na	HIT family protein
gbs0358	415	16.1958	22.8259	6.25065	0.27384	-1.8686	0.703323	1	0	na	hypothetical protein
gbs0359	1	31.0425	41.1568	15.871	0.385622	-1.37474	0.52452	1	0	na	ABC transporter ATP-binding protein
gbs0360	414	119.334	113.919	127.457	1.11884	0.162	0.824	1	0	na	hypothetical protein
gbs0361	194	NA	NA	NA	NA	NA	NA	NA	0	na	hypothetical protein
gbs0362	163	NA	NA	NA	NA	NA	NA	NA	0	na	hypothetical protein
gbs0363	1725	NA	NA	NA	NA	NA	NA	NA	0	na	hypothetical protein
gbs0364	203	NA	NA	NA	NA	NA	NA	NA	0	na	hypothetical protein
gbs0365	57	NA	NA	NA	NA	NA	NA	NA	0	na	hypothetical protein
gbs0366	166	NA	NA	NA	NA	NA	NA	NA	0	na	hypothetical protein
gbs0367	47	NA	NA	NA	NA	NA	NA	NA	0	na	hypothetical protein
gbs0368	62	NA	NA	NA	NA	NA	NA	NA	0	na	hypothetical protein
gbs0369	62	NA	NA	NA	NA	NA	NA	NA	0	na	hypothetical protein
gbs0370	63	NA	NA	NA	NA	NA	NA	NA	0	na	hypothetical protein
gbs0371	35	NA	NA	NA	NA	NA	NA	NA	0	na	hypothetical protein
gbs0372	270	NA	NA	NA	NA	NA	NA	NA	0	na	hypothetical protein
gbs0373	207	NA	NA	NA	NA	NA	NA	NA	0	na	hypothetical protein
gbs0374	148	NA	NA	NA	NA	NA	NA	NA	0	na	hypothetical protein
gbs0375	167	NA	NA	NA	NA	NA	NA	NA	0	na	hypothetical protein
gbs0376	168	NA	NA	NA	NA	NA	NA	NA	0	na	hypothetical protein
gbs0377	64	NA	NA	NA	NA	NA	NA	NA	0	na	hypothetical protein
gbs0378	65	NA	NA	NA	NA	NA	NA	NA	0	na	hypothetical protein
gbs0379	66	NA	NA	NA	NA	NA	NA	NA	0	na	hypothetical protein
gbs0380	67	NA	NA	NA	NA	NA	NA	NA	0	na	hypothetical protein
gbs0381	68	NA	NA	NA	NA	NA	NA	NA	0	na	hypothetical protein
gbs0382	69	NA	NA	NA	NA	NA	NA	NA	0	na	hypothetical protein
gbs0383	70	NA	NA	NA	NA	NA	NA	NA	0	na	hypothetical protein
gbs0384	71	NA	NA	NA	NA	NA	NA	NA	0	na	hypothetical protein
gbs0385	72	NA	NA	NA	NA	NA	NA	NA	0	na	hypothetical protein
gbs0386	12	NA	NA	NA	NA	NA	NA	NA	0	na	hypothetical protein
gbs0387	28	NA	NA	NA	NA	NA	NA	NA	0	na	hypothetical protein
gbs0388	10	NA	NA	NA	NA	NA	NA	NA	0	na	hypothetical protein
gbs0389	73	NA	NA	NA	NA	NA	NA	NA	0	na	hypothetical protein
gbs0390	48	NA	NA	NA	NA	NA	NA	NA	0	na	hypothetical protein
gbs0391	25	NA	NA	NA	NA	NA	NA	NA	0	na	hypothetical protein
gbs0392	145	NA	NA	NA	NA	NA	NA	NA	0	na	hypothetical protein
gbs0393	9	NA	NA	NA	NA	NA	NA	NA	0	na	hypothetical protein
gbs0394	61	NA	NA	NA	NA	NA	NA	NA	0	na	hypothetical protein
gbs0395	60	NA	NA	NA	NA	NA	NA	NA	0	na	hypothetical protein
gbs0396	59	NA	NA	NA	NA	NA	NA	NA	0	na	hypothetical protein
gbs0397	58	NA	NA	NA	NA	NA	NA	NA	0	na	hypothetical protein
gbs0398	149	NA	NA	NA	NA	NA	NA	NA	0	na	hypothetical protein
gbs0399	126	NA	NA	NA	NA	NA	NA	NA	0	na	hypothetical protein
gbs0400	127	NA	NA	NA	NA	NA	NA	NA	0	na	hypothetical protein
gbs0401	128	NA	NA	NA	NA	NA	NA	NA	0	na	hypothetical protein
gbs0402	53	NA	NA	NA	NA	NA	NA	NA	0	na	hypothetical protein
gbs0403	121	NA	NA	NA	NA	NA	NA	NA	0	na	hypothetical protein
gbs0404	122	NA	NA	NA	NA	NA	NA	NA	0	na	hypothetical protein
gbs0405	123	NA	NA	NA	NA	NA	NA	NA	0	na	hypothetical protein
gbs0406	54	NA	NA	NA	NA	NA	NA	NA	0	na	hypothetical protein
gbs0407	124	NA	NA	NA	NA	NA	NA	NA	0	na	hypothetical protein
gbs0408	23	NA	NA	NA	NA	NA	NA	NA	0	na	hypothetical protein
gbs0409	125	NA	NA	NA	NA	NA	NA	NA	0	na	hypothetical protein
gbs0410	13	NA	NA	NA	NA	NA	NA	NA	0	na	hypothetical protein
gbs0411	413	271.164	289.39	243.827	0.842556	-0.247155	1	1	0	na	hypothetical protein
gbs0412	412	362.184	438.354	247.93	0.565593	-0.822163	0.454853	0.976521	0	trmB	tRNA (guanine-N(7)-)-methyltransferase
gbs0413	1439	111.622	145.797	60.3587	0.413991	-1.27233	0.299737	0.948464	0	na	hypothetical protein
gbs0414	1438	336.538	439.691	181.809	0.413493	-1.27406	0.157205	0.857875	0	nusA	transcription elongation factor NusA
gbs0415	1437	64.0959	74.7586	48.1018	0.643428	-0.636149	0.539019	1	0	na	hypothetical protein
gbs0416	1436	45.0021	58.0092	25.4914	0.439436	-1.18627	0.453458	0.976399	0	na	hypothetical protein
gbs0417	652	1377.5	1140.45	1733.08	1.51964	0.60373	0.638902	1	0	infB	translation initiation factor IF-2
gbs0418	1435	90.7289	140.471	16.1154	0.114724	-3.12376	0.0057392	0.121161	0	rbfA	ribosome-binding factor A
gbs0419	268	68.7209	46.5579	101.965	2.19008	1.13098	0.303702	0.948464	0	na	hypothetical protein
gbs0420	248	31.85	48.9163	6.25065	0.127783	-2.96824	0.169117	0.872543	0	na	transcriptional repressor CopY
gbs0421	52	424.517	571.086	204.664	0.358377	-1.48045	0.0736253	0.608713	0	na	hypothetical protein
gbs0422	247	46.9577	61.1057	25.7358	0.421168	-1.24753	0.284364	0.948464	0	na	hypothetical protein
gbs0423	1434	930.743	115.867	2153.06	18.5822	4.21585	0.0535384	0.505891	0	na	hypothetical protein
gbs0424	14	181.002	188.798	169.308	0.896768	-0.157194	0.876346	1	0	na	hypothetical protein
gbs0425	544	512.062	614.249	358.782	0.5841	-0.775713	0.503698	0.993072	0	polA	DNA polymerase I
gbs0426	1433	75.6016	83.3542	63.9728	0.767482	-0.381796	0.737178	1	0	na	hypothetical protein
gbs0427	1432	870.089	1005.11	667.56	0.664167	-0.590383	0.613683	1	0	na	FUR family transcriptional regulator
gbs0428	1431	18.7036	11.769	29.1055	2.47305	1.30629	0.799841	1	0	na	cell wall surface anchor family protein
gbs0429	4	70.6395	94.8134	34.3785	0.362592	-1.46358	0.51809	1	0	na	DNA-binding response regulator
gbs0430	98	269.137	221.188	341.06	1.54195	0.624754	0.83526	1	0	na	sensor histidine kinase
gbs0431	246	79.6893	79.7492	79.5994	0.998122	-0.00271239	0.939092	1	0	na	hypothetical protein
gbs0432	1430	256.534	119.414	462.214	3.8707	1.95259	0.0594407	0.54037	0	tgt	queuine tRNA-ribosyltransferase
gbs0433	1429	35.3214	30.9683	41.8512	1.35142	0.434477	1	1	0	na	hypothetical protein
gbs0434	120	126.358	47.6844	244.367	5.12468	2.35746	0.272926	0.948464	0	na	BioY family protein
gbs0435	1428	313.827	323.282	299.646	0.926887	-0.109534	0.977033	1	0	na	hypothetical protein
gbs0436	1113	166.11	158.38	177.706	1.12203	0.166107	0.664042	1	0	na	cytidine/deoxycytidylate deaminase family protein
gbs0437	1427	6869.63	3125.24	12486.2	3.99529	1.9983	0.279187	0.948464	0	pgi	glucose-6-phosphate isomerase
gbs0438	1426	112.683	156.064	47.613	0.305087	-1.71271	0.147029	0.828816	0	na	5-formyltetrahydrofolate cyclo-ligase family protein
gbs0439	1425	76.9971	85.8429	63.7284	0.742384	-0.429763	0.814147	1	0	na	rhomboid family protein
gbs0440	75	619.643	845.312	281.138	0.332585	-1.58821	0.0539415	0.505891	0	na	hypothetical protein
gbs0441	495	293.092	239.207	373.92	1.56317	0.644472	0.290207	0.948464	0	na	UTP-glucose-1-phosphate uridylyltransferase
gbs0442	1424	386.759	287.556	535.563	1.86247	0.897215	0.308928	0.948464	0	gpsA	NAD(P)H-dependent glycerol-3-phosphate dehydrogenase
gbs0443	1423	22.3176	26.6153	15.871	0.596312	-0.745861	0.917171	1	0	rnpA	ribonuclease P
gbs0444	1421	142.277	124.583	168.819	1.35508	0.438376	0.600804	1	0	na	hypothetical protein
gbs0445	1420	232.349	253.214	201.05	0.793991	-0.332805	0.74778	1	0	na	R3H domain protein
gbs0446	786	262.584	230.683	310.436	1.34573	0.428386	0.403487	0.963096	0	na	hypothetical protein
gbs0447	787	22.9738	19.5377	28.1279	1.43967	0.52574	0.416654	0.966596	0	recX	recombination regulator RecX
gbs0448	116	96.6516	118.6	63.7284	0.537337	-0.8961	0.464731	0.97717	0	na	hypothetical protein
gbs0449	788	175.443	241.747	75.9853	0.314317	-1.66971	0.142299	0.826567	0	na	hypothetical protein
gbs0450	790	198.774	246.156	127.701	0.518782	-0.9468	0.319032	0.948464	0	na	GNAT family acetyltransferase
gbs0451	39	53.5243	67.883	31.9864	0.471199	-1.08559	0.401079	0.96006	0	na	hypothetical protein
gbs0452	161	82.8697	73.9804	96.2036	1.30039	0.378949	0.908445	1	0	na	glycosyl transferase, group 2 family protein
gbs0453	156	102.285	83.7467	130.093	1.55342	0.635444	0.384287	0.95367	0	nrdF	ribonucleotide-diphosphate reductase subunit beta
gbs0454	1641	35.0625	30.6997	41.6068	1.35528	0.438592	0.846108	1	0	nrdI	ribonucleotide reductase stimulatory protein
gbs0455	157	143.605	127.447	167.842	1.31695	0.397199	0.446386	0.976399	0	na	ribonucleotide-diphosphate reductase subunit alpha
gbs0456	1642	231.526	174.1	317.664	1.82461	0.867589	0.259278	0.948464	0	na	hypothetical protein
gbs0457	636	32.5766	16.3017	56.989	3.4959	1.80567	0.132223	0.802342	0	na	hypothetical protein
gbs0458	637	14.0079	16.9329	9.62036	0.568148	-0.815662	0.856272	1	0	na	hypothetical protein
gbs0459	638	8.30485	9.67432	6.25065	0.646107	-0.630155	1	1	0	na	hypothetical protein
gbs0460	639	11.5118	10.6893	12.7457	1.19238	0.253847	0.932388	1	0	na	hypothetical protein
gbs0461	640	18.9136	20.7791	16.1154	0.775559	-0.366692	0.850186	1	0	na	hypothetical protein
gbs0462	641	8.46719	14.112	0	0	neg inf	0.426549	0.972339	0	na	hypothetical protein
gbs0464	202	16.9416	26.1524	3.12532	0.119504	-3.06486	0.353911	0.952415	0	na	hypothetical protein
gbs0466	105	9.1669	9.02752	9.37597	1.0386	0.054638	0.718443	1	0	na	hypothetical protein
gbs0467	643	366.636	458.763	228.445	0.497958	-1.0059	0.370437	0.952415	0	na	hypothetical protein
gbs0468	287	35.4342	23.4737	53.3749	2.27382	1.18512	0.250508	0.948464	0	na	TetR family transcriptional regulator
gbs0469	190	47.6342	39.64	59.6255	1.50418	0.588974	0.354409	0.952415	0	na	AraC family transcriptional regulator
gbs0470	191	840.409	763.981	955.052	1.2501	0.322043	0.894818	1	0	na	hypothetical protein
gbs0471	174	21.0404	22.4031	18.9963	0.847932	-0.237979	1	1	0	na	hypothetical protein
gbs0472	480	37.9279	48.4654	22.1217	0.456442	-1.1315	0.658785	1	0	na	hypothetical protein
gbs0473	216	49.3073	52.8462	43.9989	0.832584	-0.264333	1	1	0	na	hypothetical protein
gbs0474	1623	0.765275	1.27546	0	0	neg inf	1	1	0	na	hypothetical protein
gbs0475	15	NA	NA	NA	NA	NA	NA	NA	0	na	hypothetical protein
gbs0476	1078	8.44485	3.33116	16.1154	4.83778	2.27434	0.594492	1	0	na	hypothetical protein
gbs0477	236	0.532673	0.887789	0	0	neg inf	1	1	0	na	hypothetical protein
gbs0478	237	NA	NA	NA	NA	NA	NA	NA	0	na	hypothetical protein
gbs0479	209	3.3378	1.39591	6.25065	4.47783	2.1628	0.383248	0.95367	0	na	hypothetical protein
gbs0480	2025	4.63389	3.55605	6.25065	1.75775	0.813728	0.580942	1	0	na	hypothetical protein
gbs0481	1077	NA	NA	NA	NA	NA	NA	NA	0	na	hypothetical protein
gbs0482	49	4.19696	2.82783	6.25065	2.2104	1.14431	0.518943	1	0	na	hypothetical protein
gbs0484	1904	35.3622	44.1892	22.1217	0.500612	-0.998236	0.757342	1	0	na	hypothetical protein
gbs0485	2026	42.0472	59.498	15.871	0.266749	-1.90645	0.250029	0.948464	0	na	hypothetical protein
gbs0486	1828	66.6568	100.514	15.871	0.157898	-2.66293	0.0504191	0.499172	0	na	hypothetical protein
gbs0487	725	11.2879	5.98598	19.2407	3.2143	1.6845	0.566184	1	0	na	hypothetical protein
gbs0488	726	39.8711	39.0398	41.118	1.05323	0.0748246	0.732512	1	0	na	hypothetical protein
gbs0489	90	325.067	46.7932	742.478	15.8672	3.98798	0.13357	0.803113	0	na	hypothetical protein
gbs0490	90	122.542	61.0548	214.773	3.51771	1.81464	0.186416	0.904609	0	na	hypothetical protein
gbs0491	727	49.725	36.5481	69.4903	1.90134	0.927014	0.248184	0.948464	0	na	hypothetical protein
gbs0492	114	826.941	488.995	1333.86	2.72776	1.44772	0.228145	0.948464	0	valS	valyl-tRNA synthetase
gbs0493	2027	315.985	436.234	135.611	0.310867	-1.68563	0.458159	0.97717	0	na	hypothetical protein
gbs0494	388	690.918	250.696	1351.25	5.38998	2.43028	0.284446	0.948464	0	na	oxidoreductase, Gfo/Idh/MocA family
gbs0495	351	289.75	359.302	185.423	0.516066	-0.954372	0.26289	0.948464	0	na	hypothetical protein
gbs0496	731	64.7429	84.8229	34.6229	0.408179	-1.29273	0.524811	1	0	na	hypothetical protein
gbs0497	732	1839.12	1713.18	2028.04	1.18379	0.243414	1	1	0	na	asparagine synthetase AsnA
gbs0498	733	104.238	148.402	37.9927	0.256012	-1.96572	0.112836	0.754886	0	na	hypothetical protein
gbs0499	232	322.37	356.435	271.273	0.761075	-0.393889	0.683753	1	0	na	hypothetical protein
gbs0500	735	48.0226	67.5364	18.7519	0.277657	-1.84863	0.386296	0.95367	0	na	hypothetical protein
gbs0501	736	279.581	283.525	273.666	0.965226	-0.0510608	0.932867	1	0	coaD	phosphopantetheine adenylyltransferase
gbs0502	737	264.401	279.874	241.19	0.861782	-0.214606	1	1	0	na	hypothetical protein
gbs0503	738	49.4585	57.2653	37.7483	0.659182	-0.601252	1	1	0	na	hypothetical protein
gbs0504	739	37.9112	35.6105	41.3624	1.16152	0.216017	0.813165	1	0	na	hypothetical protein
gbs0505	740	198.866	247.612	125.746	0.507834	-0.97757	0.645712	1	0	na	ribosomal RNA large subunit methyltransferase N
gbs0506	741	84.7958	97.083	66.365	0.68359	-0.548797	0.944217	1	0	na	hypothetical protein
gbs0507	1	170.257	200.711	124.576	0.620674	-0.688092	0.474734	0.982086	0	na	ABC transporter permease/ATP-binding protein
gbs0508	1	142.954	178.451	89.7086	0.502708	-0.992208	0.262668	0.948464	0	na	ABC transporter permease/ATP-binding protein
gbs0509	530	86.5061	87.1064	85.6057	0.982771	-0.0250721	0.817447	1	0	na	anthranilate synthase component II
gbs0510	120	48.5291	3.9189	115.444	29.4583	4.8806	0.0197468	0.282097	0	na	BioY family protein
gbs0511	902	10.0342	5.98004	16.1154	2.69487	1.43021	0.765361	1	0	na	biotin synthetase
gbs0512	901	1.53924	2.5654	0	0	neg inf	1	1	0	na	hypothetical protein
gbs0514	900	6.40523	6.50829	6.25065	0.960413	-0.0582736	0.819339	1	0	na	hypothetical protein
gbs0515	898	334.867	144.256	620.784	4.30335	2.10546	0.314815	0.948464	0	na	endonuclease III
gbs0516	897	0.714561	1.19094	0	0	neg inf	1	1	0	na	hypothetical protein
gbs0517	896	38.3931	47.3201	25.0026	0.528372	-0.920375	0.994577	1	0	na	hypothetical protein
gbs0518	893	562.998	361.597	865.099	2.39244	1.25848	0.28299	0.948464	0	na	hypothetical protein
gbs0519	892	433.713	208.012	772.265	3.7126	1.89243	0.116883	0.761741	0	na	rhodanese-like domain protein
gbs0520	108	4793.13	4566.79	5132.63	1.1239	0.168517	1	1	0	na	hypothetical protein
gbs0521	891	196.247	212.775	171.456	0.805809	-0.311489	0.95214	1	0	na	hypothetical protein
gbs0522	658	153.63	171.567	126.724	0.738625	-0.437086	0.9243	1	0	murD	UDP-N-acetylmuramoyl-L-alanyl-D-glutamate synthetase
gbs0523	889	100.164	99.1267	101.721	1.02617	0.0372726	0.846596	1	0	murG	undecaprenyldiphospho-muramoylpentapeptide beta-N- acetylglucosaminyltransferase
gbs0524	888	34.8994	24.6659	50.2496	2.03721	1.02659	0.301914	0.948464	0	na	hypothetical protein
gbs0525	887	1241.28	1580.33	732.703	0.463638	-1.10893	0.278082	0.948464	0	ftsA	cell division protein FtsA
gbs0526	886	1334.57	1481.81	1113.71	0.75159	-0.411983	0.63068	1	0	FtsZ	cell division protein FtsZ
gbs0527	885	551.623	676.504	364.3	0.538503	-0.892972	0.468248	0.97717	0	na	hypothetical protein
gbs0528	884	583.962	735.514	356.635	0.484878	-1.04431	0.257713	0.948464	0	na	hypothetical protein
gbs0529	883	120.726	152.147	73.5932	0.483697	-1.04782	0.277966	0.948464	0	na	hypothetical protein
gbs0530	882	1066.29	1330.52	669.952	0.503527	-0.989859	0.33077	0.948464	0	na	hypothetical protein
gbs0531	881	882.524	1041.07	644.705	0.619271	-0.691356	0.551621	1	0	na	cell division protein DivIVA
gbs0532	114	1694.85	1424.16	2100.89	1.47518	0.560889	0.477942	0.982086	0	ileS	isoleucyl-tRNA synthetase
gbs0533	880	124.103	116.106	136.1	1.17221	0.229227	0.552425	1	0	na	hypothetical protein
gbs0534	489	56.2412	34.0925	89.4642	2.62416	1.39186	0.29946	0.948464	0	na	hypothetical protein
gbs0535	10	1495.8	2030.93	693.103	0.341273	-1.551	0.0523753	0.505891	0	na	hypothetical protein
gbs0536	879	326.274	278.784	397.508	1.42586	0.511836	0.453669	0.976399	0	na	hypothetical protein
gbs0537	6	122.438	197.649	9.62036	0.0486739	-4.36071	0.000381043	0.0134323	0	na	hypothetical protein
gbs0538	1	204.102	273.299	100.306	0.367022	-1.44606	0.0384128	0.428804	0	na	hypothetical protein
gbs0539	87	2231.99	2833.78	1329.31	0.469093	-1.09205	0.277439	0.948464	0	na	phosphoglucomutase/phosphomannomutase family protein
gbs0540	724	251.895	227.744	288.122	1.26511	0.339265	0.839245	1	0	na	bifunctional 5,10-methylene-tetrahydrofolate dehydrogenase/ 5,10-methylene-tetrahydrofolate cyclohydrolase
gbs0541	723	300.911	274.668	340.275	1.23886	0.309014	0.601565	1	0	na	hypothetical protein
gbs0542	722	497.185	599.417	343.837	0.573619	-0.801834	0.668527	1	0	xseA	exodeoxyribonuclease VII large subunit
gbs0543	721	33.3723	45.2028	15.6266	0.3457	-1.53241	0.636133	1	0	xseB	exodeoxyribonuclease VII small subunit
gbs0544	719	240.87	226.363	262.631	1.16022	0.2144	0.964755	1	0	na	hypothetical protein
gbs0545	718	197.262	231.949	145.231	0.626135	-0.675454	0.798249	1	0	na	hemolysin A
gbs0546	717	126.376	157.723	79.355	0.503129	-0.991	0.454283	0.976399	0	na	hypothetical protein
gbs0547	715	305.34	371.026	206.812	0.557405	-0.843202	0.423797	0.969397	0	na	DNA repair protein RecN
gbs0548	703	245.609	250.963	237.576	0.946657	-0.0790861	0.797588	1	0	na	DegV family protein
gbs0549	714	167.928	154.181	188.549	1.22291	0.290314	0.822715	1	0	na	hypothetical protein
gbs0550	713	49.5556	63.352	28.8611	0.455567	-1.13426	0.35526	0.952415	0	na	hypothetical protein
gbs0551	712	5390.58	3215.23	8653.61	2.69145	1.42838	0.162882	0.864493	0	na	DNA-binding protein HU
gbs0552	711	18.2181	19.6198	16.1154	0.821384	-0.283872	0.895416	1	0	na	hypothetical protein
gbs0553	844	550.014	889.114	41.3624	0.0465209	-4.42598	4.84095e-06	0.000308016	0	na	dihydroorotate dehydrogenase 1A
gbs0554	111	360.386	256.882	515.641	2.00731	1.00526	0.398808	0.96006	0	na	hypothetical protein
gbs0555	112	122.584	104.425	149.823	1.43474	0.520789	0.582161	1	0	na	hypothetical protein
gbs0556	112	135.95	110.522	174.092	1.57518	0.655513	0.30253	0.948464	0	na	hypothetical protein
gbs0557	14	117.795	82.0207	171.456	2.0904	1.06378	0.214917	0.94743	0	na	hypothetical protein
gbs0558	843	95.6795	59.7469	149.578	2.50354	1.32397	0.191561	0.904609	0	na	HD domain protein
gbs0559	842	79.3492	78.8565	80.0882	1.01562	0.0223609	0.975196	1	0	na	hypothetical protein
gbs0560	118	3737.88	4658.72	2356.6	0.505847	-0.983226	0.116256	0.761741	0	na	hypothetical protein
gbs0561	841	62.9279	71.2172	50.4939	0.709014	-0.496115	1	1	0	na	hypothetical protein
gbs0562	840	80.4586	57.1348	115.444	2.02056	1.01476	0.522535	1	0	na	hypothetical protein
gbs0563	839	65.3227	85.6263	34.8673	0.407203	-1.29618	0.405098	0.96452	0	na	iron-sulfur cluster-binding protein
gbs0564	311	536.66	567.05	491.075	0.866018	-0.207531	0.860696	1	0	prfB	peptide chain release factor 2
gbs0565	1	321.253	414.704	181.076	0.436639	-1.19549	0.247201	0.948464	0	na	hypothetical protein
gbs0566	837	846.272	694.868	1073.38	1.54472	0.627347	0.632728	1	0	na	hypothetical protein
gbs0567	836	87.167	73.623	107.483	1.45991	0.545878	0.358091	0.952415	0	na	hypothetical protein
gbs0568	835	80.5945	42.9394	137.077	3.19234	1.67461	0.149187	0.828816	0	na	hypothetical protein
gbs0569	8	5845.13	2408.03	11000.8	4.56836	2.19168	0.0397716	0.436798	0	na	acetoin reductase
gbs0570	272	265.332	302.75	209.204	0.691012	-0.533217	0.793019	1	0	na	bifunctional ATP-dependent DNA helicase/DNA polymerase III subunit epsilon
gbs0571	74	560.647	466.872	701.309	1.50214	0.587022	0.643675	1	0	na	aspartate aminotransferase
gbs0572	276	1392.32	867.745	2179.18	2.51131	1.32844	0.211636	0.941706	0	asnC	asparaginyl-tRNA synthetase
gbs0573	279	101.731	9.86396	239.531	24.2835	4.6019	0.00248087	0.0604314	0	na	hypothetical protein
gbs0574	280	85.2308	19.0874	184.446	9.66321	3.2725	0.011185	0.196773	0	na	hypothetical protein
gbs0575	281	63.0334	49.7429	82.9691	1.66796	0.738084	0.532879	1	0	na	hypothetical protein
gbs0576	282	145.536	174.746	101.721	0.582107	-0.780644	0.550402	1	0	na	hypothetical protein
gbs0577	283	186.252	183.126	190.941	1.04268	0.0602904	0.844756	1	0	na	hypothetical protein
gbs0578	284	115.38	120.482	107.727	0.894137	-0.161432	1	1	0	na	hypothetical protein
gbs0579	1099	558.101	544.12	579.073	1.06424	0.0898212	0.792407	1	0	na	hypothetical protein
gbs0580	45	162.501	236.684	51.2271	0.216437	-2.20798	0.0206032	0.290105	0	na	hypothetical protein
gbs0581	1100	2919.45	2455.95	3614.71	1.47182	0.557597	0.606999	1	0	rpmE2	50S ribosomal protein L31 type B
gbs0582	809	177.591	156.353	209.448	1.33959	0.421787	0.477087	0.982086	0	na	DHH family protein
gbs0583	1237	41.8488	57.0837	18.9963	0.33278	-1.58736	0.383793	0.95367	0	na	adenosine deaminase
gbs0584	1238	270.208	259.569	286.167	1.10247	0.140738	0.734702	1	0	na	flavodoxin
gbs0585	1239	47.4054	66.1819	19.2407	0.290725	-1.78227	0.174065	0.87793	0	na	hypothetical protein
gbs0586	1104	1322.49	340.474	2795.51	8.21065	3.0375	0.00979155	0.183133	0	na	voltage-gated chloride channel family protein
gbs0587	1240	2471.46	1771.42	3521.53	1.98797	0.991297	0.279075	0.948464	0	rplS	50S ribosomal protein L19
gbs0589	1917	48.4438	63.7454	25.4914	0.399893	-1.32231	0.377241	0.953285	0	na	hypothetical protein
gbs0593	1607	0.69927	1.16545	0	0	neg inf	1	1	0	na	hypothetical protein
gbs0594	1726	5.31605	6.77654	3.12532	0.461197	-1.11654	1	1	0	na	ABC transporter permease
gbs0595	1	5.56392	3.02255	9.37597	3.102	1.6332	0.370535	0.952415	0	na	hypothetical protein
gbs0596	1605	31.4922	39.8227	18.9963	0.477022	-1.06787	0.710251	1	0	na	hypothetical protein
gbs0597	4	3.64518	6.0753	0	0	neg inf	0.989806	1	0	na	hypothetical protein
gbs0598	1862	10.1361	6.47575	15.6266	2.4131	1.27089	0.345124	0.952415	0	na	hypothetical protein
gbs0600	55	294.583	78.3609	618.917	7.8983	2.98154	0.0409242	0.44432	0	na	hypothetical protein
gbs0601	665	434.791	289.052	653.4	2.26049	1.17664	0.190998	0.904609	0	na	hypothetical protein
gbs0602	742	130.017	166.039	75.9853	0.457636	-1.12773	0.416095	0.96648	0	na	hypothetical protein
gbs0603	115	756.903	827.499	651.007	0.786716	-0.346084	0.697853	1	0	gyrB	DNA gyrase subunit B
gbs0604	744	904.417	1105.3	603.098	0.545644	-0.873967	0.420999	0.968399	0	na	septation ring formation regulator EzrA
gbs0605	745	49.5237	41.8115	61.0919	1.46112	0.547079	0.921777	1	0	na	phosphoserine phosphatase SerB
gbs0606	746	31.1932	24.4138	41.3624	1.69422	0.760621	0.532167	1	0	na	hypothetical protein
gbs0607	747	32.7833	31.5569	34.6229	1.09716	0.133773	0.604722	1	0	na	hypothetical protein
gbs0608	748	19983.5	9388.36	35876.2	3.82135	1.93408	0.0736105	0.608713	0	eno	phosphopyruvate hydratase
gbs0609	144	49.1892	52.4865	44.2433	0.842947	-0.246487	1	1	0	na	hypothetical protein
gbs0610	749	281.077	340.679	191.674	0.562624	-0.829757	0.346048	0.952415	0	aroA	3-phosphoshikimate 1-carboxyvinyltransferase
gbs0611	750	22.891	29.8174	12.5013	0.419261	-1.25408	0.884934	1	0	aroK	shikimate kinase
gbs0612	1618	218.012	216.818	219.802	1.01376	0.0197179	1	1	0	na	hypothetical protein
gbs0613	116	60.0867	74.979	37.7483	0.503451	-0.990076	0.752617	1	0	na	hypothetical protein
gbs0614	1918	3.81268	6.35446	0	0	neg inf	0.960114	1	0	na	hypothetical protein
gbs0615	1919	76.6407	53.507	111.341	2.08088	1.05719	0.291174	0.948464	0	aphA	acid phosphatase/phosphotransferase
gbs0616	1244	25.2973	19.0802	34.6229	1.8146	0.859652	0.338565	0.951459	0	na	hypothetical protein
gbs0617	1870	0.849562	1.41594	0	0	neg inf	1	1	0	na	hypothetical protein
gbs0618	230	1.23246	2.05409	0	0	neg inf	1	1	0	na	hypothetical protein
gbs0619	192	171.983	28.9902	386.473	13.3312	3.73673	0.00584726	0.122086	0	na	hypothetical protein
gbs0621	7	9.03197	10.7233	6.49504	0.605696	-0.723334	0.881433	1	0	na	hypothetical protein
gbs0622	179	8.76314	3.86164	16.1154	4.1732	2.06115	0.638363	1	0	na	hypothetical protein
gbs0625	162	72.5873	21.7141	148.897	6.85715	2.77761	0.485963	0.985613	0	na	hypothetical protein
gbs0627	1823	65.3645	85.8589	34.6229	0.403254	-1.31024	0.511065	0.999152	0	na	hypothetical protein
gbs0628	1732	8.14597	5.24242	12.5013	2.38464	1.25377	0.365028	0.952415	0	na	cell wall surface anchor family protein
gbs0629	1920	36.0539	19.8506	60.3587	3.04064	1.60438	0.191872	0.904609	0	na	hypothetical protein
gbs0630	36	264.462	15.7849	637.477	40.3853	5.33576	1.51952e-05	0.000824881	0	na	sortase family protein
gbs0631	36	36.2746	13.3162	70.7122	5.31023	2.40877	0.280826	0.948464	0	na	sortase family protein
gbs0632	1021	29.8805	22.2259	41.3624	1.861	0.896074	0.479552	0.982086	0	na	hypothetical protein
gbs0636	1922	10.2612	2.02842	22.6104	11.1468	3.47856	0.461095	0.97717	0	na	hypothetical protein
gbs0638	1235	4.46272	3.10785	6.49504	2.08988	1.06342	1	1	0	na	hypothetical protein
gbs0639	1234	NA	NA	NA	NA	NA	NA	NA	0	na	hypothetical protein
gbs0640	1232	232.096	201.974	277.28	1.37285	0.457172	0.581421	1	0	na	hypothetical protein
gbs0641	1	114.567	148.134	64.2172	0.433509	-1.20587	0.178817	0.886573	0	na	ABC transporter ATP-binding protein
gbs0642	1231	80.346	86.7685	70.7122	0.814953	-0.295212	0.649384	1	0	na	hypothetical protein
gbs0643	1230	86.9046	61.7904	124.576	2.01611	1.01157	0.389491	0.95367	0	na	hypothetical protein
gbs0644	1229	17.0111	19.8547	12.7457	0.641948	-0.639471	0.974548	1	0	cylX	hypothetical protein
gbs0645	1228	23.3919	25.9965	19.4851	0.749529	-0.415944	0.612219	1	0	cylD	hypothetical protein
gbs0646	8	24.5442	17.3362	35.3561	2.03944	1.02817	0.722619	1	0	cylG	hypothetical protein
gbs0647	1227	4.57074	7.61789	0	0	neg inf	0.83798	1	0	acpC	hypothetical protein
gbs0648	79	12.0682	15.9466	6.25065	0.391974	-1.35117	1	1	0	na	hypothetical protein
gbs0649	1	43.3015	63.835	12.5013	0.195838	-2.35227	0.228413	0.948464	0	cylA	hypothetical protein
gbs0650	1226	37.0832	48.9783	19.2407	0.392842	-1.34798	0.350994	0.952415	0	cylB	hypothetical protein
gbs0651	1225	79.6114	115.691	25.4914	0.220339	-2.1822	0.0716056	0.607369	0	cylE	hypothetical protein
gbs0652	1224	86.4071	122.688	31.9864	0.260714	-1.93946	0.0806087	0.634563	0	cylF	hypothetical protein
gbs0653	332	218.454	240.149	185.912	0.774154	-0.369308	0.57714	1	0	cylI	hypothetical protein
gbs0654	1223	114.132	143.242	70.4678	0.491951	-1.02341	0.278373	0.948464	0	cylJ	hypothetical protein
gbs0655	1222	31.6644	44.4397	12.5013	0.281309	-1.82977	0.500131	0.993072	0	cylK	hypothetical protein
gbs0657	1605	2.29787	3.82978	0	0	neg inf	1	1	0	na	hypothetical protein
gbs0658	1923	NA	NA	NA	NA	NA	NA	NA	0	na	hypothetical protein
gbs0659	1	1.1779	1.96317	0	0	neg inf	1	1	0	na	ABC transporter ATP-binding protein
gbs0660	1924	112.474	112.903	111.83	0.990498	-0.0137739	1	1	0	na	hypothetical protein
gbs0661	169	245.315	305.462	155.096	0.507743	-0.977831	0.468645	0.97717	0	na	DNA-entry nuclease
gbs0662	994	95.2033	101.276	86.0945	0.850099	-0.234297	0.921918	1	0	na	hypothetical protein
gbs0663	1	198.67	112.111	328.507	2.93018	1.55099	0.132577	0.802342	0	na	ABC transporter ATP-binding protein
gbs0664	993	241.203	129.445	408.839	3.15841	1.6592	0.125596	0.784647	0	na	hypothetical protein
gbs0665	992	29.6755	23.9679	38.237	1.59535	0.673869	0.616435	1	0	na	hypothetical protein
gbs0666	533	94.0509	116.838	59.8699	0.512417	-0.964609	0.67231	1	0	na	LysR family transcriptional regulator
gbs0667	193	415.904	497.868	292.958	0.588425	-0.76507	0.202959	0.932253	0	na	hypothetical protein
gbs0668	683	332.64	509.668	67.0981	0.131651	-2.92521	0.00132762	0.0388072	0	na	D-lactate dehydrogenase
gbs0669	991	2.08292	3.47153	0	0	neg inf	1	1	0	na	sugar transporter
gbs0670	989	5.45137	2.83498	9.37597	3.30725	1.72563	0.35098	0.952415	0	na	hypothetical protein
gbs0671	988	17.7439	23.3225	9.37597	0.402014	-1.31468	0.919386	1	0	na	beta-D-glucuronidase
gbs0672	986	168.223	132.405	221.95	1.6763	0.745277	0.278845	0.948464	0	na	GntR family transcriptional regulator
gbs0673	132	49.2089	82.0148	0	0	neg inf	0.00264386	0.0627917	0	na	2-dehydro-3-deoxyphosphogluconate aldolase/4-hydroxy-2-oxoglutarate aldolase
gbs0674	985	69.6979	111.996	6.25065	0.0558113	-4.1633	0.0323883	0.38948	0	na	glucuronate isomerase
gbs0675	984	30.4557	37.9324	19.2407	0.507237	-0.979268	0.55145	1	0	na	mannonate dehydratase
gbs0676	8	22.2177	24.2023	19.2407	0.794994	-0.330984	0.936912	1	0	na	D-mannonate oxidoreductase
gbs0677	983	14.8396	7.57557	25.7358	3.3972	1.76435	0.562245	1	0	na	hypothetical protein
gbs0678	982	83.8789	84.6483	82.7247	0.977276	-0.0331623	0.935436	1	0	na	glycosyl hydrolase, family 3
gbs0679	445	671.357	510.813	912.172	1.78572	0.836509	0.337346	0.951459	0	na	hypothetical protein
gbs0680	261	905.809	848.827	991.282	1.16783	0.223826	0.737136	1	0	ccpA	catabolite control protein A
gbs0681	981	200.702	237.194	145.964	0.61538	-0.700451	0.631175	1	0	na	cytoplasmic alpha-amylase
gbs0682	979	449.086	507.368	361.663	0.712822	-0.488385	0.787063	1	0	na	glycosyl transferase, group 1 family protein
gbs0683	978	606.489	642.249	552.849	0.860802	-0.216247	0.988258	1	0	na	glycosyl transferase, group 1 family protein
gbs0684	325	969.42	904.607	1066.64	1.17912	0.237707	0.938255	1	0	thrS	threonyl-tRNA synthetase
gbs0685	4	15.6784	13.4665	18.9963	1.41064	0.496346	0.649984	1	0	na	DNA-binding response regulator
gbs0686	977	132.169	137.882	123.598	0.896407	-0.157775	1	1	0	na	hypothetical protein
gbs0687	244	20.8914	15.5783	28.8611	1.85264	0.889585	0.738059	1	0	na	hypothetical protein
gbs0688	6	284.504	315.917	237.384	0.751412	-0.412324	0.501344	0.993072	0	na	hypothetical protein
gbs0689	6	144.983	166.759	112.319	0.673541	-0.570163	0.441886	0.976399	0	na	hypothetical protein
gbs0690	598	96.1052	104.863	82.9691	0.791218	-0.337852	0.820578	1	0	na	hypothetical protein
gbs0691	1	93.4936	117.178	57.9666	0.494687	-1.01541	0.223591	0.948464	0	na	hypothetical protein
gbs0692	194	NA	NA	NA	NA	NA	NA	NA	0	na	hypothetical protein
gbs0693	163	NA	NA	NA	NA	NA	NA	NA	0	na	hypothetical protein
gbs0694	1725	NA	NA	NA	NA	NA	NA	NA	0	na	hypothetical protein
gbs0695	203	NA	NA	NA	NA	NA	NA	NA	0	na	hypothetical protein
gbs0696	57	NA	NA	NA	NA	NA	NA	NA	0	na	hypothetical protein
gbs0697	166	NA	NA	NA	NA	NA	NA	NA	0	na	hypothetical protein
gbs0698	47	NA	NA	NA	NA	NA	NA	NA	0	na	hypothetical protein
gbs0699	62	NA	NA	NA	NA	NA	NA	NA	0	na	hypothetical protein
gbs0700	63	NA	NA	NA	NA	NA	NA	NA	0	na	hypothetical protein
gbs0701	35	NA	NA	NA	NA	NA	NA	NA	0	na	hypothetical protein
gbs0702	270	NA	NA	NA	NA	NA	NA	NA	0	na	hypothetical protein
gbs0703	207	NA	NA	NA	NA	NA	NA	NA	0	na	hypothetical protein
gbs0704	148	NA	NA	NA	NA	NA	NA	NA	0	na	hypothetical protein
gbs0705	167	NA	NA	NA	NA	NA	NA	NA	0	na	hypothetical protein
gbs0706	168	NA	NA	NA	NA	NA	NA	NA	0	na	hypothetical protein
gbs0707	64	NA	NA	NA	NA	NA	NA	NA	0	na	hypothetical protein
gbs0708	65	NA	NA	NA	NA	NA	NA	NA	0	na	hypothetical protein
gbs0709	66	NA	NA	NA	NA	NA	NA	NA	0	na	hypothetical protein
gbs0710	67	NA	NA	NA	NA	NA	NA	NA	0	na	hypothetical protein
gbs0711	68	NA	NA	NA	NA	NA	NA	NA	0	na	hypothetical protein
gbs0712	69	NA	NA	NA	NA	NA	NA	NA	0	na	hypothetical protein
gbs0713	70	NA	NA	NA	NA	NA	NA	NA	0	na	hypothetical protein
gbs0714	71	NA	NA	NA	NA	NA	NA	NA	0	na	hypothetical protein
gbs0715	72	NA	NA	NA	NA	NA	NA	NA	0	na	hypothetical protein
gbs0716	12	NA	NA	NA	NA	NA	NA	NA	0	na	hypothetical protein
gbs0717	28	NA	NA	NA	NA	NA	NA	NA	0	na	hypothetical protein
gbs0718	10	NA	NA	NA	NA	NA	NA	NA	0	na	hypothetical protein
gbs0719	73	NA	NA	NA	NA	NA	NA	NA	0	na	hypothetical protein
gbs0720	48	NA	NA	NA	NA	NA	NA	NA	0	na	hypothetical protein
gbs0721	25	NA	NA	NA	NA	NA	NA	NA	0	na	hypothetical protein
gbs0722	145	NA	NA	NA	NA	NA	NA	NA	0	na	hypothetical protein
gbs0723	9	NA	NA	NA	NA	NA	NA	NA	0	na	hypothetical protein
gbs0724	61	NA	NA	NA	NA	NA	NA	NA	0	na	hypothetical protein
gbs0725	60	NA	NA	NA	NA	NA	NA	NA	0	na	hypothetical protein
gbs0726	59	NA	NA	NA	NA	NA	NA	NA	0	na	hypothetical protein
gbs0727	58	NA	NA	NA	NA	NA	NA	NA	0	na	hypothetical protein
gbs0728	149	NA	NA	NA	NA	NA	NA	NA	0	na	hypothetical protein
gbs0729	126	NA	NA	NA	NA	NA	NA	NA	0	na	hypothetical protein
gbs0730	127	NA	NA	NA	NA	NA	NA	NA	0	na	hypothetical protein
gbs0731	128	NA	NA	NA	NA	NA	NA	NA	0	na	hypothetical protein
gbs0732	53	NA	NA	NA	NA	NA	NA	NA	0	na	hypothetical protein
gbs0733	121	NA	NA	NA	NA	NA	NA	NA	0	na	hypothetical protein
gbs0734	122	NA	NA	NA	NA	NA	NA	NA	0	na	hypothetical protein
gbs0735	123	NA	NA	NA	NA	NA	NA	NA	0	na	hypothetical protein
gbs0736	54	NA	NA	NA	NA	NA	NA	NA	0	na	hypothetical protein
gbs0737	124	NA	NA	NA	NA	NA	NA	NA	0	na	hypothetical protein
gbs0738	23	NA	NA	NA	NA	NA	NA	NA	0	na	hypothetical protein
gbs0739	125	NA	NA	NA	NA	NA	NA	NA	0	na	hypothetical protein
gbs0740	13	NA	NA	NA	NA	NA	NA	NA	0	na	hypothetical protein
gbs0741	4	401.672	517.157	228.445	0.441732	-1.17876	0.264923	0.948464	0	na	DNA-binding response regulator
gbs0742	98	795.572	1075.21	376.12	0.349812	-1.51535	0.0764207	0.61787	0	na	sensory box histidine kinase
gbs0743	1241	457.944	577.898	278.013	0.481076	-1.05566	0.203072	0.932253	0	na	hypothetical protein
gbs0744	1242	188.34	198.782	172.678	0.86868	-0.203103	0.799772	1	0	na	hypothetical protein
gbs0745	1243	83.7861	88.6608	76.4741	0.862547	-0.213325	0.967391	1	0	rnc	ribonuclease III
gbs0746	716	637.367	441.174	931.657	2.11177	1.07845	0.24372	0.948464	0	na	hypothetical protein
gbs0747	259	106.351	115.689	92.3451	0.798219	-0.325144	0.881859	1	0	na	hypothetical protein
gbs0748	14	115.727	125.391	101.232	0.807335	-0.308761	1	1	0	na	hypothetical protein
gbs0749	517	406.947	362.257	473.982	1.30842	0.387821	0.546169	1	0	na	signal recognition particle-docking protein FtsY
gbs0750	1299	305.375	211.559	446.099	2.10862	1.0763	0.230575	0.948464	0	na	hypothetical protein
gbs0751	1300	503.885	343.262	744.819	2.16983	1.11758	0.278014	0.948464	0	na	hypothetical protein
gbs0752	1301	28.943	31.57	25.0026	0.791972	-0.336479	0.764562	1	0	na	hypothetical protein
gbs0753	1302	100.559	137.45	45.2209	0.328998	-1.60385	0.0648952	0.568752	0	na	luciferase family protein
gbs0754	1303	301.262	247.515	381.882	1.54286	0.625609	0.412483	0.96648	0	na	hypothetical protein
gbs0755	1304	55.4215	50.3723	62.9952	1.25059	0.322612	0.443809	0.976399	0	na	hypothetical protein
gbs0756	1305	860.659	289.695	1717.1	5.92729	2.56737	0.0178742	0.26532	0	na	hypothetical protein
gbs0757	1306	1211.88	1312.5	1060.97	0.808356	-0.306938	0.905524	1	0	ptsK	HPr kinase/phosphorylase
gbs0758	1307	1877.1	545.55	3874.43	7.10189	2.8282	0.332561	0.948464	0	na	prolipoprotein diacylglyceryl transferase
gbs0759	1308	180.43	184.492	174.337	0.944955	-0.0816829	0.830429	1	0	na	hypothetical protein
gbs0760	1309	99.8169	69.5407	145.231	2.08843	1.06242	0.204234	0.933495	0	na	hypothetical protein
gbs0761	1108	3008.03	893.566	6179.72	6.9158	2.7899	0.359614	0.952415	0	na	hypothetical protein
gbs0762	1109	111.64	101.422	126.968	1.25188	0.324096	0.579353	1	0	na	hypothetical protein
gbs0763	1682	324.147	271.853	402.589	1.48091	0.566482	0.582436	1	0	na	hypothetical protein
gbs0764	1110	36.2547	26.436	50.9827	1.92853	0.947503	0.463948	0.97717	0	na	hypothetical protein
gbs0765	1111	110.633	146.07	57.4778	0.393494	-1.34559	0.202782	0.932253	0	na	hypothetical protein
gbs0766	200	1134.72	357.267	2300.89	6.44025	2.68712	0.336038	0.951459	0	na	Mn2+/Fe2+ transporter
gbs0767	1112	239.094	36.4664	543.036	14.8914	3.89641	0.00392666	0.0888173	0	na	riboflavin biosynthesis protein RibD
gbs0768	1114	101.436	16.8919	228.252	13.5125	3.75623	0.166273	0.867906	0	na	riboflavin synthase subunit alpha
gbs0769	1115	292.356	48.9245	657.502	13.4391	3.74837	0.00409458	0.0904617	0	na	hypothetical protein
gbs0770	1116	130.08	37.3837	269.126	7.19901	2.8478	0.0457942	0.486084	0	ribH	6,7-dimethyl-8-ribityllumazine synthase
gbs0771	277	1137.69	761.442	1702.07	2.23533	1.16049	0.327774	0.948464	0	lysS	lysyl-tRNA synthetase
gbs0772	1117	144.967	141.892	149.578	1.05417	0.0761056	0.842544	1	0	na	hypothetical protein
gbs0773	1118	87.9769	76.8934	104.602	1.36035	0.443978	0.477036	0.982086	0	na	phosphoglycerate mutase family protein
gbs0774	1119	27.0112	19.6902	37.9927	1.92952	0.94824	0.373596	0.952415	0	na	hypothetical protein
gbs0775	1120	18.594	28.9064	3.12532	0.108119	-3.20931	0.292009	0.948464	0	na	hypothetical protein
gbs0776	671	234.922	304.644	130.338	0.427836	-1.22487	0.240082	0.948464	0	na	hypothetical protein
gbs0777	670	70.0668	50.7216	99.0845	1.9535	0.966059	0.453935	0.976399	0	na	hypothetical protein
gbs0778	669	84.1101	78.2943	92.8339	1.1857	0.245745	0.940331	1	0	na	hypothetical protein
gbs0779	667	598.496	709.08	432.62	0.610114	-0.712848	0.4988	0.993072	0	na	hypothetical protein
gbs0780	666	1157.81	1533.87	593.722	0.387074	-1.36932	0.144678	0.826567	0	na	phosphoenolpyruvate carboxylase
gbs0781	664	205.907	241.376	152.704	0.632639	-0.660546	0.588812	1	0	na	cell division protein, FtsW/RodA/SpoVE family
gbs0782	653	38707	21667	64266.9	2.96611	1.56857	0.12708	0.785806	0	tuf	elongation factor Tu
gbs0783	663	6632.21	2011	13564	6.74491	2.7538	0.318993	0.948464	0	tpiA	triosephosphate isomerase
gbs0784	661	2767.7	2187.52	3637.99	1.66307	0.733846	0.319049	0.948464	0	gpmA	phosphoglyceromutase
gbs0785	601	424.456	416.115	436.967	1.05011	0.0705422	1	1	0	na	penicillin-binding protein 2b
gbs0786	660	236.625	188.523	308.777	1.63787	0.711823	0.37791	0.953285	0	recR	recombination protein RecR
gbs0787	659	648.526	686.005	592.308	0.863416	-0.211873	0.906446	1	0	ddl	D-alanyl-alanine synthetase A
gbs0788	657	497.068	568.096	390.524	0.687426	-0.540723	0.710068	1	0	na	hypothetical protein
gbs0789	656	262.926	410.309	41.8512	0.101999	-3.29337	0.000307656	0.0112413	0	na	hypothetical protein
gbs0790	655	172.181	257.31	44.4877	0.172895	-2.53203	0.0153908	0.243688	0	na	hypothetical protein
gbs0791	654	87.513	124.368	32.2308	0.259157	-1.9481	0.0484864	0.492642	0	na	cell wall surface anchor family protein
gbs0792	107	634.547	552.699	757.32	1.37022	0.45441	0.655271	1	0	prfC	peptide chain release factor 3
gbs0793	651	39.7781	53.4697	19.2407	0.359844	-1.47456	0.292024	0.948464	0	na	hypothetical protein
gbs0794	1	47.8135	77.6056	3.12532	0.0402719	-4.63408	0.0150855	0.24086	0	na	hypothetical protein
gbs0795	649	38.8697	60.4528	6.49504	0.10744	-3.2184	0.0345855	0.403143	0	na	hypothetical protein
gbs0796	648	45.1185	60.4497	22.1217	0.365952	-1.45028	0.450432	0.976399	0	na	hypothetical protein
gbs0797	31	1455.4	1387.64	1557.03	1.12207	0.166167	0.992981	1	0	na	ATP-dependent RNA helicase, DEAD/DEAH box family
gbs0798	647	10.2803	8.4738	12.9901	1.53297	0.616329	1	1	0	na	hypothetical protein
gbs0799	646	25.0954	31.408	15.6266	0.497537	-1.00712	1	1	0	na	hypothetical protein
gbs0800	1643	566.13	595.948	521.403	0.874914	-0.192787	0.753499	1	0	na	acyltransferase family protein
gbs0801	254	0.494426	0.824043	0	0	neg inf	1	1	0	na	hypothetical protein
gbs0802	255	12.1255	16.042	6.25065	0.389642	-1.35978	1	1	0	na	DNA internalization-related competence protein ComEC/Rec2
gbs0803	256	8.59878	10.1642	6.25065	0.614966	-0.701421	1	1	0	na	hypothetical protein
gbs0804	260	29.2491	31.7543	25.4914	0.80277	-0.316942	1	1	0	na	sugar-binding transcriptional regulator LacI
gbs0805	267	10.4524	13.2536	6.25065	0.471618	-1.08431	1	1	0	na	hypothetical protein
gbs0806	751	14.4519	15.5894	12.7457	0.817585	-0.290559	1	1	0	na	hypothetical protein
gbs0807	878	161.776	208.715	91.3675	0.437763	-1.19178	0.446538	0.976399	0	holA	DNA polymerase III subunit delta
gbs0808	877	3097.78	1971.89	4786.61	2.42742	1.27942	0.500607	0.993072	0	sod	manganese-dependent superoxide dismutase
gbs0809	235	13.9488	12.6673	15.871	1.25291	0.325287	0.797785	1	0	na	hypothetical protein
gbs0810	17	106.321	9.30895	251.84	27.0536	4.75775	0.302505	0.948464	0	na	hypothetical protein
gbs0811	101	60.7277	67.2244	50.9827	0.758396	-0.398976	0.867935	1	0	na	hypothetical protein
gbs0812	875	21.1208	26.5413	12.9901	0.489429	-1.03083	0.453897	0.976399	0	na	hypothetical protein
gbs0813	874	8.67741	1.6352	19.2407	11.7666	3.55662	0.275047	0.948464	0	na	hypothetical protein
gbs0814	873	73.6568	7.31699	173.166	23.6663	4.56476	0.0276579	0.36074	0	na	permease, GntP family
gbs0815	872	81.3495	91.0133	66.8537	0.734549	-0.44507	0.821257	1	0	na	hypothetical protein
gbs0816	871	118.148	123.012	110.853	0.901153	-0.150156	0.871516	1	0	na	MarR family transcriptional regulator
gbs0817	870	124.279	124.569	123.843	0.994166	-0.00844067	0.836913	1	0	queA	S-adenosylmethionine:tRNA ribosyltransferase-isomerase
gbs0818	869	241.146	97.7368	456.26	4.66825	2.22288	0.241553	0.948464	0	na	hypothetical protein
gbs0819	868	53.6552	66.3433	34.6229	0.521875	-0.938223	0.79868	1	0	na	glucosamine-6-phosphate isomerase
gbs0820	866	213.052	312.602	63.7284	0.203865	-2.29432	0.0181182	0.266858	0	na	hypothetical protein
gbs0821	32	20.2818	23.3853	15.6266	0.668223	-0.581599	1	1	0	na	hypothetical protein
gbs0822	864	314.569	412.224	168.086	0.407754	-1.29423	0.227032	0.948464	0	na	major facilitator family protein
gbs0823	863	1.58133	2.63555	0	0	neg inf	1	1	0	na	hypothetical protein
gbs0824	668	365.687	430.422	268.585	0.624004	-0.680373	0.740967	1	0	pepB	group B oligopeptidase PepB
gbs0825	743	10.7322	15.8034	3.12532	0.197762	-2.33816	0.719697	1	0	na	hypothetical protein
gbs0826	862	59.5781	61.3043	56.989	0.929609	-0.105304	1	1	0	na	O-methyltransferase family protein
gbs0827	861	339.052	242.882	483.307	1.98988	0.99268	0.184468	0.904609	0	prsA	foldase protein PrsA
gbs0828	860	70.3107	66.3647	76.2297	1.14865	0.199938	0.720139	1	0	na	hypothetical protein
gbs0829	859	2375.82	1209.13	4125.86	3.41226	1.77073	0.119261	0.768123	0	alaS	alanyl-tRNA synthetase
gbs0830	858	91.1239	109.55	63.484	0.579496	-0.78713	0.636216	1	0	na	hypothetical protein
gbs0831	857	37.1525	40.7595	31.742	0.778763	-0.360743	1	1	0	na	glycosyl transferase, family 8
gbs0832	856	4.29843	5.0805	3.12532	0.61516	-0.700966	1	1	0	na	hypothetical protein
gbs0833	27	3.62269	3.95427	3.12532	0.790366	-0.339406	1	1	0	na	hypothetical protein
gbs0834	234	25.3603	27.5194	22.1217	0.803856	-0.314992	1	1	0	na	hypothetical protein
gbs0835	1310	246.765	38.0187	559.884	14.7266	3.88035	0.00536951	0.11463	0	na	hypothetical protein
gbs0836	156	1223.9	809.562	1845.4	2.2795	1.18872	0.300907	0.948464	0	nrdF	ribonucleotide-diphosphate reductase subunit beta
gbs0837	157	1577.06	1074.84	2330.4	2.16814	1.11646	0.129576	0.794014	0	na	ribonucleotide-diphosphate reductase subunit alpha
gbs0838	1311	483.602	143.193	994.215	6.9432	2.7956	0.0210585	0.2942	0	na	hypothetical protein
gbs0839	1312	11198.5	1932.67	25097.3	12.9858	3.69886	0.141601	0.826567	0	ptsH	phosphocarrier protein HPr
gbs0840	1313	32207.5	8777.28	67352.9	7.67355	2.93989	0.0095636	0.181708	0	ptsI	phosphoenolpyruvate-protein phosphotransferase
gbs0841	1315	4664.44	4678.12	4643.93	0.992692	-0.0105816	0.966144	1	0	na	glyceraldehyde-3-phosphate dehydrogenase, NADP-dependent
gbs0842	1317	185.153	81.378	340.815	4.18805	2.06628	0.307477	0.948464	0	na	polysaccharide deacetylase family protein
gbs0843	31	106.203	75.5285	152.215	2.01533	1.01102	0.214193	0.94743	0	na	ATP-dependent RNA helicase, DEAD/DEAH box family
gbs0844	458	207.301	225.11	180.587	0.802218	-0.317933	1	1	0	na	uridine kinase
gbs0845	457	155.366	176.708	123.354	0.698067	-0.518563	0.902855	1	0	na	hypothetical protein
gbs0846	455	906.955	1069.61	662.968	0.61982	-0.690078	0.589803	1	0	na	DNA polymerase III subunits gamma and tau
gbs0847	454	42.7725	22.5512	73.1044	3.24171	1.69675	0.162889	0.864493	0	na	hypothetical protein
gbs0848	453	108.346	66.2731	171.456	2.58711	1.37134	0.136146	0.809678	0	na	biotin--protein ligase
gbs0849	92	5025.55	1794.42	9872.24	5.50164	2.45986	0.362553	0.952415	0	metK	S-adenosylmethionine synthetase
gbs0850	1714	14.8125	7.36741	25.9801	3.52636	1.81818	0.740416	1	0	na	hypothetical protein
gbs0851	432	4.14525	6.90876	0	0	neg inf	0.905008	1	0	na	hypothetical protein
gbs0852	2028	1509.49	5.58618	3765.34	674.045	9.3967	1.17614e-15	7.44888e-13	0	na	hypothetical protein
gbs0853	433	564.802	1.98705	1409.02	709.102	9.46985	0.01334	0.225556	0	na	hypothetical protein
gbs0854	434	30.503	1.2874	74.3263	57.7337	5.85134	0.274752	0.948464	0	na	hypothetical protein
gbs0855	1	9.22437	2.70973	18.9963	7.0104	2.8095	0.198118	0.927152	0	na	ABC transporter ATP-binding protein
gbs0856	435	17.5498	1.3489	41.8512	31.0262	4.95542	0.191132	0.904609	0	na	hypothetical protein
gbs0857	436	9.62762	0.972418	22.6104	23.2518	4.53927	0.409843	0.96648	0	na	hypothetical protein
gbs0858	437	9.96504	1.53478	22.6104	14.732	3.88088	0.450349	0.976399	0	na	phosphomethylpyrimidine kinase
gbs0859	439	20.8248	2.80301	47.8574	17.0736	4.09369	0.047047	0.489132	0	na	hydroxyethylthiazole kinase
gbs0860	440	7.51247	1.77718	16.1154	9.06795	3.18078	0.451516	0.976399	0	thiE	thiamine-phosphate pyrophosphorylase
gbs0861	89	810.011	420.865	1393.73	3.31159	1.72752	0.138806	0.816507	0	na	UDP-N-acetylglucosamine 1-carboxyvinyltransferase
gbs0862	441	105.647	119.171	85.3613	0.71629	-0.481384	0.972527	1	0	na	GNAT family acetyltransferase
gbs0863	443	177.815	201.295	142.595	0.708386	-0.497393	0.855088	1	0	na	hypothetical protein
gbs0864	444	516.099	217.049	964.673	4.44448	2.15202	0.0878174	0.664753	0	na	methionine aminopeptidase
gbs0865	446	509.419	466.499	573.8	1.23001	0.298674	0.685748	1	0	na	ribonuclease BN
gbs0866	1715	7.87986	11.0496	3.12532	0.282846	-1.82191	0.997983	1	0	na	GtrA family protein
gbs0867	1135	497.962	68.4784	1142.19	16.6795	4.06001	0.0537663	0.505891	0	na	hypothetical protein
gbs0868	920	180.997	185.601	174.092	0.937992	-0.0923518	0.792338	1	0	ligA	NAD-dependent DNA ligase LigA
gbs0869	770	94.4592	117.193	60.3587	0.515037	-0.957251	0.494977	0.992042	0	na	lipid kinase
gbs0870	50	329.359	387.812	241.679	0.623186	-0.682265	0.553401	1	0	na	hypothetical protein
gbs0871	1134	209.963	286.78	94.7372	0.330348	-1.59794	0.177849	0.886573	0	na	glycogen branching enzyme
gbs0872	1626	113.061	146.274	63.2396	0.432335	-1.20978	0.407675	0.96648	0	glgC	glucose-1-phosphate adenylyltransferase
gbs0873	1133	135.313	144.717	121.206	0.837538	-0.255773	0.863593	1	0	na	hypothetical protein
gbs0874	1132	210.063	250.223	149.823	0.598757	-0.739958	0.473553	0.982086	0	glgA	glycogen synthase
gbs0875	1131	388.946	185.558	694.029	3.74023	1.90313	0.0472039	0.489132	0	atpE	F0F1 ATP synthase subunit C
gbs0876	1130	2391.53	1813.58	3258.46	1.7967	0.845351	0.370712	0.952415	0	atpB	F0F1 ATP synthase subunit A
gbs0877	1129	1309.98	1269.88	1370.13	1.07894	0.109614	0.567287	1	0	atpF	F0F1 ATP synthase subunit B
gbs0878	1128	809.543	745.232	906.01	1.21574	0.281838	0.373753	0.952415	0	atpH	F0F1 ATP synthase subunit delta
gbs0879	1126	8841.14	3297.01	17157.4	5.20392	2.3796	0.0319593	0.38948	0	atpA	F0F1 ATP synthase subunit alpha
gbs0880	1127	2578.53	2188.49	3163.6	1.44556	0.531633	0.347704	0.952415	0	atpG	F0F1 ATP synthase subunit gamma
gbs0881	1125	9477.83	5473.04	15485	2.82933	1.50046	0.129968	0.794014	0	atpD	F0F1 ATP synthase subunit beta
gbs0882	1124	2693.91	1085.16	5107.02	4.70622	2.23457	0.0277201	0.36074	0	atpC	F0F1 ATP synthase subunit epsilon
gbs0883	89	1122.23	856.618	1520.65	1.77517	0.827961	0.386293	0.95367	0	murA	UDP-N-acetylglucosamine 1-carboxyvinyltransferase
gbs0884	1123	199.735	82.2731	375.927	4.56926	2.19196	0.247664	0.948464	0	na	hypothetical protein
gbs0885	169	125.214	125.476	124.82	0.994773	-0.00756042	0.94507	1	0	na	DNA-entry nuclease
gbs0886	1122	225.104	173.652	302.282	1.74073	0.799696	0.327217	0.948464	0	pheS	phenylalanyl-tRNA synthetase subunit alpha
gbs0887	1121	92.9128	110.611	66.365	0.599983	-0.737006	0.781585	1	0	na	GNAT family acetyltransferase
gbs0888	1013	564.016	641.359	448.002	0.698521	-0.517625	0.702278	1	0	pheT	phenylalanyl-tRNA synthetase subunit beta
gbs0890	355	215.567	193.992	247.93	1.27804	0.353936	0.567975	1	0	na	exonuclease RexB
gbs0891	353	601.208	321.859	1020.23	3.16982	1.6644	0.069274	0.595568	0	na	exonuclease RexA
gbs0892	350	140.573	107.157	190.696	1.77961	0.831558	0.31061	0.948464	0	na	hypothetical protein
gbs0893	347	285.605	212.598	395.116	1.85852	0.894152	0.309226	0.948464	0	trmE	tRNA modification GTPase TrmE
gbs0894	16	172.18	191.577	143.083	0.74687	-0.421071	0.811072	1	0	na	ABC transporter ATP-binding protein
gbs0895	346	2124.62	2119.62	2132.11	1.00589	0.00847075	0.818101	1	0	na	hypothetical protein
gbs0896	345	1685.18	1926.79	1322.77	0.686517	-0.542632	0.408545	0.96648	0	na	hypothetical protein
gbs0897	344	1307.53	1753.06	639.239	0.364642	-1.45545	0.0649575	0.568752	0	na	branched-chain alpha-keto acid dehydrogenase subunit E2
gbs0898	29	8989.97	5080.64	14854	2.92364	1.54776	0.156089	0.857875	0	na	hypothetical protein
gbs0899	80	548.132	701.613	317.909	0.453111	-1.14206	0.239275	0.948464	0	na	lipoate-protein ligase A
gbs0900	1533	304.317	276.504	346.037	1.25147	0.323626	0.535303	1	0	na	hypothetical protein
gbs0901	1532	473.676	417.997	557.196	1.33301	0.414693	0.554702	1	0	na	mur ligase family protein
gbs0902	1531	227.827	249.845	194.799	0.779679	-0.359047	0.707301	1	0	na	hypothetical protein
gbs0903	1530	120.606	131.439	104.358	0.793962	-0.332858	1	1	0	na	hypothetical protein
gbs0904	409	1170.16	871.023	1618.86	1.85857	0.894193	0.469042	0.97717	0	glmM	phosphoglucosamine mutase
gbs0905	1529	16.646	10.5861	25.7358	2.43109	1.2816	0.697598	1	0	na	hypothetical protein
gbs0906	1528	25.6736	21.3021	32.2308	1.51304	0.597446	0.999673	1	0	na	hypothetical protein
gbs0907	1527	132.644	149.092	107.972	0.724196	-0.465548	0.834739	1	0	na	coproporphyrinogen III oxidase
gbs0908	1526	50.3316	58.5576	37.9927	0.648808	-0.624137	0.893817	1	0	na	hypothetical protein
gbs0909	1525	169.84	207.082	113.978	0.550401	-0.861444	0.575985	1	0	na	hypothetical protein
gbs0910	250	113.888	139.319	75.7409	0.543651	-0.879246	0.681476	1	0	na	hypothetical protein
gbs0911	1524	226.575	301.476	114.222	0.378877	-1.4002	0.194174	0.913194	0	na	hypothetical protein
gbs0912	1523	78.7892	112.563	28.1279	0.249885	-2.00066	0.228948	0.948464	0	na	hypothetical protein
gbs0913	1522	28.7329	35.2239	18.9963	0.539302	-0.890834	0.830975	1	0	na	hypothetical protein
gbs0914	1521	75.2951	98.0798	41.118	0.41923	-1.25419	0.436872	0.975421	0	na	hypothetical protein
gbs0915	1925	2.92239	4.87065	0	0	neg inf	1	1	0	na	hypothetical protein
gbs0916	1520	1271.08	524.766	2390.54	4.55545	2.18759	0.315356	0.948464	0	ndk	nucleoside diphosphate kinase
gbs0917	108	822.989	720.397	976.878	1.35603	0.439385	0.624077	1	0	na	GTP-binding protein LepA
gbs0918	1048	18.9497	21.0022	15.871	0.755683	-0.404147	1	1	0	na	hypothetical protein
gbs0919	1519	155.261	203.945	82.236	0.403227	-1.31034	0.309614	0.948464	0	na	HD domain protein
gbs0920	1518	90.9644	115.535	54.1081	0.468325	-1.09442	0.384884	0.95367	0	na	GNAT family acetyltransferase
gbs0921	1517	2485.2	383.105	5638.34	14.7175	3.87946	0.317581	0.948464	0	na	methionine sulfoxide reductase B
gbs0922	118	396.485	407.816	379.49	0.930542	-0.103858	0.963043	1	0	na	hypothetical protein
gbs0923	1516	119.062	124.861	110.364	0.88389	-0.178061	0.759067	1	0	na	hypothetical protein
gbs0924	1213	113.378	178.382	15.871	0.0889718	-3.49051	0.00390963	0.0888173	0	na	hypothetical protein
gbs0925	1096	204.703	244.351	145.231	0.594355	-0.750602	0.731362	1	0	na	hypothetical protein
gbs0926	1095	402.299	492.548	266.926	0.541929	-0.883825	0.41372	0.96648	0	na	hypothetical protein
gbs0927	1	291.062	381.543	155.34	0.407137	-1.29641	0.233894	0.948464	0	na	hypothetical protein
gbs0928	1094	144.642	173.256	101.721	0.587116	-0.768283	0.555552	1	0	na	GntR family transcriptional regulator
gbs0929	1093	312.809	207.083	471.398	2.27637	1.18674	0.357765	0.952415	0	dnaE	DNA polymerase III DnaE
gbs0930	1092	39439.9	2535.03	94797.2	37.3948	5.22477	0.336752	0.951459	0	pfkA	6-phosphofructokinase
gbs0931	1091	5821.78	4634.18	7603.19	1.64068	0.714291	0.26013	0.948464	0	na	pyruvate kinase
gbs0932	1090	309.67	431.471	126.968	0.294268	-1.7648	0.0740067	0.608713	0	na	hypothetical protein
gbs0933	1681	1918.49	1763.82	2150.5	1.21923	0.285965	0.503781	0.993072	0	na	glucosamine--fructose-6-phosphate aminotransferase
gbs0934	1088	27.5294	35.3017	15.871	0.449581	-1.15335	0.662127	1	0	na	hypothetical protein
gbs0935	6	204.214	207.919	198.658	0.955459	-0.0657335	0.832543	1	0	na	hypothetical protein
gbs0936	1	181.958	205.302	146.942	0.715734	-0.482504	0.612957	1	0	na	hypothetical protein
gbs0937	595	200.619	261.732	108.949	0.416263	-1.26443	0.136367	0.809678	0	na	hypothetical protein
gbs0938	289	5847.27	792.806	13429	16.9385	4.08224	0.381925	0.95367	0	rpsT	30S ribosomal protein S20
gbs0939	290	32.9695	29.6207	37.9927	1.28264	0.359113	0.611821	1	0	na	pantothenate kinase
gbs0940	291	24.947	31.1607	15.6266	0.501485	-0.995721	1	1	0	na	hypothetical protein
gbs0941	293	75.8494	113.914	18.7519	0.164614	-2.60284	0.0868186	0.659821	0	na	cytidine deaminase
gbs0942	75	2025.76	2194.48	1772.68	0.807791	-0.307945	0.686098	1	0	na	hypothetical protein
gbs0943	1	820.585	1109.37	387.399	0.349205	-1.51785	0.102658	0.717758	0	na	hypothetical protein
gbs0944	294	838.94	851.485	820.123	0.963167	-0.0541415	0.803708	1	0	na	hypothetical protein
gbs0945	295	1246.27	1459.83	925.947	0.634285	-0.656796	0.329222	0.948464	0	na	hypothetical protein
gbs0946	212	1961.68	2573.88	1043.38	0.405374	-1.30267	0.179362	0.886573	0	na	hypothetical protein
gbs0947	297	11485.8	3231.14	23867.8	7.38681	2.88495	0.0400174	0.436972	0	ldh	L-lactate dehydrogenase
gbs0948	76	1258.13	1287.54	1214.02	0.942895	-0.0848303	0.888237	1	0	gyrA	DNA gyrase subunit A
gbs0949	299	191.785	239.163	120.717	0.504749	-0.986362	0.396386	0.96006	0	na	hypothetical protein
gbs0950	300	269.497	229.668	329.24	1.43355	0.51959	0.636499	1	0	na	glyoxylase family protein
gbs0951	301	316.245	289.97	355.657	1.22653	0.294582	0.566499	1	0	na	hypothetical protein
gbs0952	1194	197.595	245.623	125.553	0.511163	-0.968146	0.171244	0.872543	0	na	hypothetical protein
gbs0953	569	7296.5	1333.34	16241.2	12.1809	3.60655	0.0135323	0.225556	0	guaA	GMP synthase
gbs0954	987	62.4584	64.184	59.8699	0.932786	-0.100382	0.720804	1	0	na	GntR family transcriptional regulator
gbs0955	807	559.496	548.365	576.192	1.05075	0.0714145	0.829056	1	0	na	tRNA (uracil-5-)-methyltransferase Gid
gbs0956	1196	25.111	27.104	22.1217	0.816177	-0.293046	1	1	0	na	GNAT family acetyltransferase
gbs0957	106	77.1212	67.9495	90.8787	1.33744	0.419479	0.379728	0.95367	0	na	hypothetical protein
gbs0958	1197	542.787	300.766	905.817	3.0117	1.59058	0.0390015	0.430831	0	na	hypothetical protein
gbs0959	1198	1.3138	2.18967	0	0	neg inf	1	1	0	na	hypothetical protein
gbs0961	1	20.2111	23.2675	15.6266	0.671608	-0.57431	1	1	0	na	ABC transporter ATP-binding protein
gbs0962	452	60.8055	61.2663	60.1143	0.981196	-0.0273864	0.778433	1	0	na	ABC transporter permease
gbs0963	4	93.8143	69.1394	130.827	1.89221	0.920075	0.401297	0.96006	0	na	DNA-binding response regulator
gbs0964	1058	70.3772	68.559	73.1044	1.0663	0.0926117	0.817955	1	0	na	sensor histidine kinase
gbs0965	995	157.047	206.92	82.236	0.397428	-1.33123	0.298683	0.948464	0	xerS	site-specific tyrosine recombinase XerS
gbs0966	130	349.868	540.791	63.484	0.117391	-3.09061	0.00203696	0.0509241	0	na	hypothetical protein
gbs0967	1199	27.6833	22.731	35.1117	1.54467	0.627294	0.697955	1	0	na	hypothetical protein
gbs0968	1200	48.7518	51.2688	44.9765	0.877269	-0.188909	0.810154	1	0	na	satD protein
gbs0969	13	NA	NA	NA	NA	NA	NA	NA	0	na	hypothetical protein
gbs0970	125	NA	NA	NA	NA	NA	NA	NA	0	na	hypothetical protein
gbs0971	23	NA	NA	NA	NA	NA	NA	NA	0	na	hypothetical protein
gbs0972	124	NA	NA	NA	NA	NA	NA	NA	0	na	hypothetical protein
gbs0973	54	NA	NA	NA	NA	NA	NA	NA	0	na	hypothetical protein
gbs0974	123	NA	NA	NA	NA	NA	NA	NA	0	na	hypothetical protein
gbs0975	122	NA	NA	NA	NA	NA	NA	NA	0	na	hypothetical protein
gbs0976	121	NA	NA	NA	NA	NA	NA	NA	0	na	hypothetical protein
gbs0977	53	NA	NA	NA	NA	NA	NA	NA	0	na	hypothetical protein
gbs0978	128	NA	NA	NA	NA	NA	NA	NA	0	na	hypothetical protein
gbs0979	127	NA	NA	NA	NA	NA	NA	NA	0	na	hypothetical protein
gbs0980	126	NA	NA	NA	NA	NA	NA	NA	0	na	hypothetical protein
gbs0981	149	NA	NA	NA	NA	NA	NA	NA	0	na	hypothetical protein
gbs0982	58	NA	NA	NA	NA	NA	NA	NA	0	na	hypothetical protein
gbs0983	59	NA	NA	NA	NA	NA	NA	NA	0	na	hypothetical protein
gbs0984	60	NA	NA	NA	NA	NA	NA	NA	0	na	hypothetical protein
gbs0985	61	NA	NA	NA	NA	NA	NA	NA	0	na	hypothetical protein
gbs0986	9	NA	NA	NA	NA	NA	NA	NA	0	na	hypothetical protein
gbs0987	145	NA	NA	NA	NA	NA	NA	NA	0	na	hypothetical protein
gbs0988	25	NA	NA	NA	NA	NA	NA	NA	0	na	hypothetical protein
gbs0989	48	NA	NA	NA	NA	NA	NA	NA	0	na	hypothetical protein
gbs0990	73	NA	NA	NA	NA	NA	NA	NA	0	na	hypothetical protein
gbs0991	10	NA	NA	NA	NA	NA	NA	NA	0	na	hypothetical protein
gbs0992	28	NA	NA	NA	NA	NA	NA	NA	0	na	hypothetical protein
gbs0993	12	NA	NA	NA	NA	NA	NA	NA	0	na	hypothetical protein
gbs0994	72	NA	NA	NA	NA	NA	NA	NA	0	na	hypothetical protein
gbs0995	71	NA	NA	NA	NA	NA	NA	NA	0	na	hypothetical protein
gbs0996	70	NA	NA	NA	NA	NA	NA	NA	0	na	hypothetical protein
gbs0997	69	NA	NA	NA	NA	NA	NA	NA	0	na	hypothetical protein
gbs0998	68	NA	NA	NA	NA	NA	NA	NA	0	na	hypothetical protein
gbs0999	67	NA	NA	NA	NA	NA	NA	NA	0	na	hypothetical protein
gbs1000	66	NA	NA	NA	NA	NA	NA	NA	0	na	hypothetical protein
gbs1001	65	NA	NA	NA	NA	NA	NA	NA	0	na	hypothetical protein
gbs1002	64	NA	NA	NA	NA	NA	NA	NA	0	na	hypothetical protein
gbs1003	168	NA	NA	NA	NA	NA	NA	NA	0	na	hypothetical protein
gbs1004	167	NA	NA	NA	NA	NA	NA	NA	0	na	hypothetical protein
gbs1005	148	NA	NA	NA	NA	NA	NA	NA	0	na	hypothetical protein
gbs1006	207	NA	NA	NA	NA	NA	NA	NA	0	na	hypothetical protein
gbs1007	270	NA	NA	NA	NA	NA	NA	NA	0	na	hypothetical protein
gbs1008	35	NA	NA	NA	NA	NA	NA	NA	0	na	hypothetical protein
gbs1009	63	NA	NA	NA	NA	NA	NA	NA	0	na	hypothetical protein
gbs1010	47	NA	NA	NA	NA	NA	NA	NA	0	na	hypothetical protein
gbs1011	166	NA	NA	NA	NA	NA	NA	NA	0	na	hypothetical protein
gbs1012	57	NA	NA	NA	NA	NA	NA	NA	0	na	hypothetical protein
gbs1013	203	NA	NA	NA	NA	NA	NA	NA	0	na	hypothetical protein
gbs1014	1725	NA	NA	NA	NA	NA	NA	NA	0	na	hypothetical protein
gbs1015	163	NA	NA	NA	NA	NA	NA	NA	0	na	hypothetical protein
gbs1016	194	NA	NA	NA	NA	NA	NA	NA	0	na	hypothetical protein
gbs1017	518	875.694	318.979	1710.77	5.36325	2.42311	0.158481	0.857875	0	na	hypothetical protein
gbs1018	1201	35.3945	29.3323	44.4877	1.51668	0.600915	0.566842	1	0	na	DNA-binding protein
gbs1019	819	222.518	244.384	189.719	0.776314	-0.365287	1	1	0	na	sensor histidine kinase CiaH
gbs1020	4	87.5154	99.8581	69.0015	0.690996	-0.533252	1	1	0	na	DNA-binding response regulator CiaR
gbs1021	1202	2082.18	1249.95	3330.53	2.66453	1.41388	0.127656	0.785806	0	na	aminopeptidase N
gbs1022	1060	184.756	126.751	271.762	2.14406	1.10035	0.331062	0.948464	0	na	phosphate transporter PhoU
gbs1023	1	219.294	118.258	370.847	3.13591	1.64888	0.148502	0.828816	0	na	phosphate transporter ATP-binding protein
gbs1024	1	116.775	111.738	124.332	1.11271	0.154074	0.849935	1	0	na	phosphate transporter ATP-binding protein
gbs1025	110	418.961	103.11	892.738	8.65811	3.11405	0.0155862	0.244742	0	na	hypothetical protein
gbs1026	134	953.845	76.5235	2269.83	29.6618	4.89054	0.171289	0.872543	0	na	hypothetical protein
gbs1027	1063	78.9763	50.4973	121.695	2.40993	1.26899	0.372598	0.952415	0	na	phosphate ABC transporter phosphate-binding protein
gbs1028	466	48.2598	36.0268	66.6093	1.84888	0.886654	0.345824	0.952415	0	na	hypothetical protein
gbs1029	1203	204.259	154.927	278.257	1.79605	0.844826	0.463012	0.97717	0	na	inositol monophosphatase family protein
gbs1030	1204	69.4982	58.434	86.0945	1.47336	0.559113	0.608973	1	0	na	hypothetical protein
gbs1031	137	115.596	133.67	88.4866	0.661979	-0.595142	0.875481	1	0	spxA	transcriptional regulator Spx
gbs1032	1206	85.7944	100.505	63.7284	0.634082	-0.657259	0.636774	1	0	na	bifunctional riboflavin kinase/FMN adenylyltransferase
gbs1033	1207	94.8234	105.136	79.355	0.754787	-0.405859	0.923734	1	0	truB	tRNA pseudouridine synthase B
gbs1034	1208	67.1194	82.0442	44.7321	0.545219	-0.875092	0.480438	0.982086	0	na	GNAT family acetyltransferase
gbs1035	1209	69.6041	75.7676	60.3587	0.796629	-0.32802	1	1	0	na	hypothetical protein
gbs1036	1210	50.4526	65.1727	28.3723	0.43534	-1.19979	0.599916	1	0	na	hypothetical protein
gbs1037	136	397.554	369.16	440.144	1.19228	0.253729	1	1	0	na	hypothetical protein
gbs1038	1716	50.2132	51.7837	47.8574	0.924178	-0.113757	1	1	0	na	hypothetical protein
gbs1039	1	51.4942	50.0775	53.6193	1.07072	0.0985877	0.618914	1	0	na	ABC transporter ATP-binding protein
gbs1040	271	297.585	321.865	261.164	0.811408	-0.3015	0.833103	1	0	na	DNA topoisomerase I
gbs1041	1211	1.09176	1.81959	0	0	neg inf	1	1	0	na	hypothetical protein
gbs1042	1717	162.307	232.03	57.7222	0.24877	-2.00711	0.029243	0.37727	0	na	hypothetical protein
gbs1043	1	80.6381	100.408	50.9827	0.507754	-0.977798	0.444705	0.976399	0	na	hypothetical protein
gbs1044	1032	107.867	141.949	56.7446	0.399753	-1.32282	0.397779	0.96006	0	na	hypothetical protein
gbs1045	1031	102.284	139.058	47.1242	0.338882	-1.56115	0.326418	0.948464	0	na	hypothetical protein
gbs1046	1212	47.6142	54.0286	37.9927	0.703195	-0.508003	0.987536	1	0	na	hypothetical protein
gbs1047	1214	21.9243	19.7091	25.247	1.28098	0.357246	0.599028	1	0	rnhB	ribonuclease HII
gbs1048	974	37.5245	34.803	41.6068	1.19549	0.257608	0.954743	1	0	rbgA	ribosomal biogenesis GTPase
gbs1049	1215	124.035	104.76	152.948	1.45998	0.54595	0.542287	1	0	na	hypothetical protein
gbs1050	1216	623.526	729.276	464.903	0.637485	-0.649536	0.332398	0.948464	0	na	hypothetical protein
gbs1051	93	38.9716	52.1255	19.2407	0.369123	-1.43783	0.306882	0.948464	0	na	two-component response regulator LytR
gbs1052	133	97.054	113.02	73.1044	0.646825	-0.628553	0.707604	1	0	na	hypothetical protein
gbs1053	1217	4.74547	5.82556	3.12532	0.536484	-0.898392	1	1	0	na	hypothetical protein
gbs1054	1217	NA	NA	NA	NA	NA	NA	NA	0	na	hypothetical protein
gbs1055	1218	6.58767	8.8959	3.12532	0.351322	-1.50913	1	1	0	na	hypothetical protein
gbs1056	1219	12.163	11.7745	12.7457	1.08248	0.114345	0.984518	1	0	na	hypothetical protein
gbs1057	1220	4.61527	3.52503	6.25065	1.77322	0.826371	0.580745	1	0	na	hypothetical protein
gbs1061	1221	131.572	55.9212	245.049	4.38204	2.1316	0.0461202	0.486824	0	na	hypothetical protein
gbs1062	222	3.00285	2.92121	3.12532	1.06987	0.0974393	0.8788	1	0	na	hypothetical protein
gbs1063	558	1.04149	1.73582	0	0	neg inf	1	1	0	na	hypothetical protein
gbs1064	559	87.6123	3.85036	213.255	55.3857	5.79144	0.111394	0.749942	0	na	hypothetical protein
gbs1065	560	9.53343	9.63841	9.37597	0.972771	-0.039828	0.751721	1	0	na	hypothetical protein
gbs1066	561	6.0382	5.89658	6.25065	1.06005	0.0841273	0.772332	1	0	na	hypothetical protein
gbs1067	562	5.45173	7.00267	3.12532	0.446304	-1.1639	1	1	0	na	hypothetical protein
gbs1068	185	205.225	141.463	300.868	2.12682	1.0887	0.353972	0.952415	0	na	FtsK/SpoIIIE family protein
gbs1069	1817	5.68114	5.30148	6.25065	1.17904	0.237611	0.725738	1	0	na	hypothetical protein
gbs1070	564	22.954	29.9225	12.5013	0.417789	-1.25915	0.886741	1	0	na	hypothetical protein
gbs1071	565	3.65615	4.01003	3.12532	0.779376	-0.359609	1	1	0	na	hypothetical protein
gbs1072	566	2.95935	4.93225	0	0	neg inf	1	1	0	na	hypothetical protein
gbs1073	1926	23.5971	28.9107	15.6266	0.540513	-0.887598	1	1	0	na	phage infection protein
gbs1074	186	29.5513	38.5085	16.1154	0.418489	-1.25674	0.47399	0.982086	0	na	hypothetical protein
gbs1075	567	30.9391	43.231	12.5013	0.289175	-1.78999	0.527279	1	0	na	hypothetical protein
gbs1076	568	9.79482	12.1576	6.25065	0.514135	-0.959782	1	1	0	na	hypothetical protein
gbs1077	78	127.808	196.02	25.4914	0.130045	-2.94292	0.206818	0.933495	0	carB	carbamoyl phosphate synthase large subunit
gbs1078	99	23.6243	26.5467	19.2407	0.724787	-0.464371	0.857211	1	0	na	carbamoyl phosphate synthase small subunit
gbs1079	570	17.5019	18.5892	15.871	0.853776	-0.22807	1	1	0	pyrB	aspartate carbamoyltransferase catalytic subunit
gbs1080	571	100.766	99.6411	102.454	1.02823	0.0401674	0.98726	1	0	pyrC	dihydroorotase
gbs1081	572	30.7751	23.554	41.6068	1.76644	0.820848	0.661247	1	0	pyrE	orotate phosphoribosyltransferase
gbs1082	573	51.8305	62.8135	35.3561	0.562875	-0.829114	0.43894	0.975421	0	pyrF	orotidine 5'-phosphate decarboxylase
gbs1083	574	674.931	449.016	1013.8	2.25784	1.17494	0.55984	1	0	na	hypothetical protein
gbs1084	16	311.665	347.416	258.039	0.742738	-0.429075	0.71322	1	0	na	ABC transporter ATP-binding protein
gbs1085	102	319.97	474.129	88.731	0.187145	-2.41777	0.0139099	0.229815	0	na	hypothetical protein
gbs1086	575	180.243	223.28	115.689	0.518134	-0.948604	0.21091	0.94068	0	na	aspartate-semialdehyde dehydrogenase
gbs1087	576	769.961	856.561	640.062	0.747246	-0.420345	1	1	0	na	hypothetical protein
gbs1088	399	274.574	327.92	194.555	0.5933	-0.753166	0.431039	0.973811	0	na	hypothetical protein
gbs1089	1614	930.32	1283.9	399.952	0.311514	-1.68263	0.0322057	0.38948	0	na	formate--tetrahydrofolate ligase
gbs1090	80	94.958	128.768	44.2433	0.34359	-1.54124	0.269976	0.948464	0	na	lipoate-protein ligase A
gbs1091	400	73.4466	88.7483	50.4939	0.568957	-0.813609	0.780757	1	0	na	hypothetical protein
gbs1092	401	104.463	133.866	60.3587	0.45089	-1.14915	0.369777	0.952415	0	na	hypothetical protein
gbs1093	402	43.9686	52.1196	31.742	0.609022	-0.715433	0.798115	1	0	na	hypothetical protein
gbs1094	403	303.988	320.816	278.746	0.868867	-0.202793	0.701368	1	0	na	luciferase family protein
gbs1095	404	266.756	336.541	162.08	0.481605	-1.05408	0.325479	0.948464	0	na	hypothetical protein
gbs1096	405	179.994	206.521	140.203	0.678876	-0.558779	0.632816	1	0	na	hypothetical protein
gbs1097	406	17.2241	7.38264	31.9864	4.33265	2.11525	0.323502	0.948464	0	na	phosphopantothenate--cysteine ligase
gbs1098	407	13.2081	11.5958	15.6266	1.34761	0.430399	0.496752	0.993072	0	na	phosphopantothenoylcysteine decarboxylase
gbs1099	408	1477.73	216.531	3369.53	15.5614	3.9599	0.238327	0.948464	0	na	hypothetical protein
gbs1100	87	1076.43	477.517	1974.81	4.13559	2.04809	0.113726	0.757879	0	na	hypothetical protein
gbs1101	305	25.1373	33.5612	12.5013	0.372492	-1.42472	0.770654	1	0	na	hypothetical protein
gbs1102	1	342.448	420.208	225.808	0.537372	-0.896007	0.393099	0.956322	0	na	ABC transporter permease/ATP-binding protein
gbs1103	1	240.556	294.305	159.932	0.543423	-0.879853	0.301587	0.948464	0	na	ABC transporter permease/ATP-binding protein
gbs1104	306	110.641	141.916	63.7284	0.449057	-1.15503	0.308127	0.948464	0	na	hypothetical protein
gbs1105	307	128.837	174.814	59.8699	0.342477	-1.54592	0.265582	0.948464	0	na	hypothetical protein
gbs1106	308	351.044	361.414	335.491	0.928273	-0.107379	0.883893	1	0	glyA	serine hydroxymethyltransferase
gbs1107	309	104.404	85.0315	133.463	1.56957	0.650371	0.416057	0.96648	0	na	Sua5/YciO/YrdC/YwlC family protein
gbs1108	292	122.589	138.585	98.5957	0.711446	-0.491173	0.771513	1	0	na	modification methylase, HemK family
gbs1109	310	124.158	143.772	94.7372	0.658939	-0.601784	0.885485	1	0	prfA	peptide chain release factor 1
gbs1110	312	117.488	155.736	60.1143	0.386	-1.37333	0.304413	0.948464	0	na	thymidine kinase
gbs1111	313	26.7489	12.8394	47.613	3.70834	1.89078	0.170033	0.872543	0	na	4-oxalocrotonate tautomerase
gbs1112	314	174.178	199.238	136.588	0.685554	-0.544658	0.741365	1	0	na	ApbE family protein
gbs1113	77	70.1484	74.2655	63.9728	0.861406	-0.215234	0.865121	1	0	na	hypothetical protein
gbs1114	77	1296.41	141.22	3029.19	21.4501	4.42291	0.0973585	0.695418	0	na	hypothetical protein
gbs1115	315	199.123	145.879	278.99	1.91248	0.935448	0.499615	0.993072	0	na	formate/nitrate transporter
gbs1116	391	1985.71	2260.16	1574.04	0.696426	-0.521958	0.255014	0.948464	0	na	xanthine permease
gbs1117	1356	543.617	822.652	125.065	0.152026	-2.71761	0.00105362	0.0317757	0	na	xanthine phosphoribosyltransferase
gbs1118	13	39.4975	33.9243	47.8574	1.41071	0.496424	0.711523	1	0	na	hypothetical protein
gbs1119	1640	203.013	2.24308	504.169	224.766	7.81228	0.127362	0.785806	0	na	hypothetical protein
gbs1120	154	38.7916	13.507	76.7185	5.67989	2.50586	0.122968	0.778794	0	na	hypothetical protein
gbs1121	51	0.874893	1.45816	0	0	neg inf	1	1	0	na	hypothetical protein
gbs1122	180	NA	NA	NA	NA	NA	NA	NA	0	na	hypothetical protein
gbs1123	634	NA	NA	NA	NA	NA	NA	NA	0	na	hypothetical protein
gbs1124	2029	76.5186	0.0741872	191.185	2577.06	11.3315	3.65881e-11	6.95174e-09	0	na	hypothetical protein
gbs1125	229	NA	NA	NA	NA	NA	NA	NA	0	na	hypothetical protein
gbs1126	12	17076.8	17.7343	42665.5	2405.82	11.2323	3.79082e-23	7.20255e-20	0	na	hypothetical protein
gbs1127	632	NA	NA	NA	NA	NA	NA	NA	0	na	hypothetical protein
gbs1128	22	8.89901	2.00454	19.2407	9.59859	3.26282	0.311581	0.948464	0	na	hypothetical protein
gbs1129	189	0.861015	1.43502	0	0	neg inf	1	1	0	na	hypothetical protein
gbs1130	208	4.78177	1.71898	9.37597	5.45438	2.44742	0.299506	0.948464	0	na	hypothetical protein
gbs1131	228	NA	NA	NA	NA	NA	NA	NA	0	na	hypothetical protein
gbs1132	219	NA	NA	NA	NA	NA	NA	NA	0	na	hypothetical protein
gbs1133	21	72.6823	2.3404	178.195	76.1387	6.25056	3.98854e-05	0.00189455	0	na	hypothetical protein
gbs1134	2030	1.70719	2.84531	0	0	neg inf	1	1	0	na	hypothetical protein
gbs1135	11	9.85236	5.677	16.1154	2.83872	1.50524	0.749054	1	0	na	hypothetical protein
gbs1136	188	NA	NA	NA	NA	NA	NA	NA	0	na	hypothetical protein
gbs1137	227	NA	NA	NA	NA	NA	NA	NA	0	na	hypothetical protein
gbs1138	631	NA	NA	NA	NA	NA	NA	NA	0	na	hypothetical protein
gbs1139	1639	2.81418	4.6903	0	0	neg inf	1	1	0	na	hypothetical protein
gbs1140	226	7.52547	8.37535	6.25065	0.746315	-0.422144	0.951146	1	0	na	hypothetical protein
gbs1141	225	107.363	66.3929	168.819	2.54273	1.34638	0.189226	0.904609	0	na	hypothetical protein
gbs1142	224	43.7543	1.10556	107.727	97.4417	6.60647	2.10056e-05	0.00105028	0	na	hypothetical protein
gbs1143	9	43.756	8.3021	96.9368	11.6762	3.5455	0.397768	0.96006	0	na	hypothetical protein
gbs1144	145	16.4449	3.83748	35.3561	9.21337	3.20373	0.22209	0.948464	0	na	hypothetical protein
gbs1145	25	5.14704	4.24837	6.49504	1.52883	0.612429	1	1	0	na	hypothetical protein
gbs1146	1602	NA	NA	NA	NA	NA	NA	NA	0	na	hypothetical protein
gbs1147	15	NA	NA	NA	NA	NA	NA	NA	0	na	hypothetical protein
gbs1148	1718	NA	NA	NA	NA	NA	NA	NA	0	na	hypothetical protein
gbs1149	23	0.65617	1.09362	0	0	neg inf	1	1	0	na	hypothetical protein
gbs1150	1603	NA	NA	NA	NA	NA	NA	NA	0	na	hypothetical protein
gbs1151	1906	NA	NA	NA	NA	NA	NA	NA	0	na	hypothetical protein
gbs1152	1719	NA	NA	NA	NA	NA	NA	NA	0	na	hypothetical protein
gbs1153	171	NA	NA	NA	NA	NA	NA	NA	0	na	hypothetical protein
gbs1154	1082	695.752	1099.46	90.1973	0.0820382	-3.60756	1.6122e-05	0.000850881	0	na	guanosine 5'-monophosphate oxidoreductase
gbs1155	1664	317.012	195.336	499.526	2.55726	1.3546	0.245231	0.948464	0	na	hypothetical protein
gbs1156	1698	89.8122	128.689	31.4976	0.244759	-2.03057	0.144462	0.826567	0	na	hypothetical protein
gbs1157	1699	1586.23	1534.56	1663.73	1.08417	0.116594	0.909538	1	0	na	hypothetical protein
gbs1158	334	91.5625	133.852	28.1279	0.210142	-2.25057	0.13432	0.805073	0	na	oxidoreductase, short chain dehydrogenase/reductase family
gbs1159	378	1360.35	1517.95	1123.96	0.740447	-0.433533	0.795627	1	0	eutD	phosphotransacetylase
gbs1160	85	149.999	148.195	152.704	1.03042	0.0432358	0.857277	1	0	na	hypothetical protein
gbs1161	376	118.202	129.677	100.988	0.778762	-0.360745	1	1	0	ppnK	inorganic polyphosphate/ATP-NAD kinase
gbs1162	374	100.332	101.652	98.3514	0.967531	-0.0476196	1	1	0	na	hypothetical protein
gbs1163	373	21.4156	10.3643	37.9927	3.66572	1.8741	0.17447	0.87793	0	na	hypothetical protein
gbs1164	84	491.626	242.97	864.61	3.55851	1.83127	0.117341	0.761741	0	na	ribose-phosphate pyrophosphokinase
gbs1165	83	378.067	358.204	407.862	1.13863	0.187298	0.771047	1	0	na	hypothetical protein
gbs1166	371	61.0057	65.93	53.6193	0.813276	-0.298183	1	1	0	na	hypothetical protein
gbs1167	370	350.714	409.762	262.142	0.639742	-0.644438	0.434248	0.974815	0	na	redox-sensing transcriptional repressor Rex
gbs1168	369	11.598	19.33	0	0	neg inf	0.257632	0.948464	0	radC	DNA repair protein RadC
gbs1169	367	717.908	396.342	1200.26	3.02833	1.59852	0.541277	1	0	na	hypothetical protein
gbs1170	101	71.9736	105.371	21.8773	0.207621	-2.26798	0.159923	0.86127	0	arb	6-phospho-beta-glucosidase
gbs1171	366	84.5466	81.7571	88.731	1.0853	0.118094	0.696413	1	0	na	hypothetical protein
gbs1172	258	86.4411	101.746	63.484	0.623947	-0.680505	0.718754	1	0	na	hypothetical protein
gbs1173	645	28.0299	38.3823	12.5013	0.325705	-1.61836	0.63875	1	0	na	AraC family transcriptional regulator
gbs1174	1105	206.226	149.545	291.247	1.94756	0.961667	0.416088	0.96648	0	na	hypothetical protein
gbs1175	1053	167.837	192.511	130.827	0.67958	-0.557285	0.595951	1	0	na	spermidine/putrescine ABC transporter spermidine/putrescine-binding protein
gbs1176	1061	89.3087	102.195	69.9791	0.68476	-0.54633	0.759644	1	0	na	hypothetical protein
gbs1177	1399	209.643	251.607	146.698	0.583042	-0.778328	0.437868	0.975421	0	na	hypothetical protein
gbs1178	1	233.512	250.824	207.545	0.827453	-0.27325	0.781967	1	0	na	spermidine/putrescine ABC transporter ATP-binding protein
gbs1179	1400	154.183	172	127.457	0.741029	-0.432399	0.746203	1	0	murB	UDP-N-acetylenolpyruvoylglucosamine reductase
gbs1180	1401	137.335	174.068	82.236	0.472437	-1.08181	0.460046	0.97717	0	na	2-amino-4-hydroxy-6- hydroxymethyldihydropteridine pyrophosphokinase
gbs1181	1402	70.7117	75.3673	63.7284	0.845572	-0.242001	0.960993	1	0	na	dihydroneopterin aldolase
gbs1182	1403	141.908	160.528	113.978	0.710021	-0.494067	0.896149	1	0	na	dihydropteroate synthase
gbs1183	1404	75.0462	61.2672	95.7148	1.56225	0.643628	0.568565	1	0	folE	GTP cyclohydrolase I
gbs1184	1405	146.927	143.891	151.482	1.05275	0.0741689	0.573357	1	0	na	folylpolyglutamate synthase
gbs1185	1406	124.069	126.141	120.962	0.958943	-0.0604831	1	1	0	na	rarD protein
gbs1186	1407	133.041	124.588	145.72	1.16961	0.226031	0.576831	1	0	na	homoserine kinase
gbs1187	1408	250.31	187.109	345.111	1.84443	0.883179	0.400552	0.96006	0	na	homoserine dehydrogenase
gbs1188	1409	7.94095	11.1514	3.12532	0.280264	-1.83514	0.993387	1	0	na	hypothetical protein
gbs1191	1927	8541.07	414.794	20730.5	49.9777	5.64321	0.409674	0.96648	0	na	hypothetical protein
gbs1192	1316	2339.56	2496.59	2104.02	0.842755	-0.246816	0.820419	1	0	na	aldehyde dehydrogenase family protein
gbs1193	1410	196.062	139.019	281.627	2.02582	1.01851	0.389496	0.95367	0	na	hypothetical protein
gbs1194	1411	162.243	140.702	194.555	1.38275	0.46754	0.619066	1	0	na	hypothetical protein
gbs1195	1412	332.975	516.966	56.989	0.110237	-3.18132	0.100734	0.711505	0	na	hypothetical protein
gbs1196	27	5.53416	7.14005	3.12532	0.437717	-1.19193	1	1	0	na	hypothetical protein
gbs1197	1413	29.6186	26.1195	34.8673	1.33492	0.41675	0.621131	1	0	na	hypothetical protein
gbs1198	1414	1302.44	1504.99	998.614	0.663534	-0.591757	0.313135	0.948464	0	tpx	thiol peroxidase
gbs1199	2031	115.533	156.809	53.6193	0.34194	-1.54818	0.266033	0.948464	0	na	hypothetical protein
gbs1200	1415	332.829	456.592	147.186	0.322359	-1.63326	0.0524865	0.505891	0	na	hypothetical protein
gbs1201	1416	643.253	883.558	282.797	0.320066	-1.64356	0.0739727	0.608713	0	na	hypothetical protein
gbs1202	140	1857.02	2410.11	1027.37	0.426275	-1.23014	0.13302	0.802342	0	na	hypothetical protein
gbs1203	55	203.87	245.826	140.936	0.573316	-0.802598	0.324052	0.948464	0	na	hypothetical protein
gbs1204	140	807.961	1159.99	279.916	0.241309	-2.05105	0.0192627	0.279383	0	na	hypothetical protein
gbs1205	1417	156.226	217.891	63.7284	0.292478	-1.7736	0.0816802	0.636034	0	na	hypothetical protein
gbs1206	1418	1203.09	1737.25	401.856	0.231317	-2.11206	0.0108733	0.19631	0	na	hypothetical protein
gbs1207	56	419.54	558.134	211.648	0.379206	-1.39895	0.0708872	0.603971	0	na	hypothetical protein
gbs1208	56	565.802	718.691	336.468	0.468168	-1.0949	0.144068	0.826567	0	na	hypothetical protein
gbs1209	354	308.138	238.302	412.891	1.73263	0.792967	0.272361	0.948464	0	na	ATP-dependent DNA helicase PcrA
gbs1210	1419	87.6766	66.7553	119.058	1.7835	0.834715	0.745808	1	0	na	hypothetical protein
gbs1211	390	687.041	99.0638	1569.01	15.8383	3.98535	0.324155	0.948464	0	na	uracil permease
gbs1212	392	101.218	14.6077	231.133	15.8227	3.98393	0.0827648	0.641849	0	na	hypothetical protein
gbs1213	393	89.5659	66.8777	123.598	1.84813	0.886063	0.259952	0.948464	0	na	hypothetical protein
gbs1214	394	31.8983	42.4203	16.1154	0.379898	-1.39631	0.316192	0.948464	0	na	hypothetical protein
gbs1215	395	79.5557	44.0717	132.782	3.01285	1.59113	0.66256	1	0	na	hypothetical protein
gbs1216	397	88.2486	104.921	63.2396	0.602734	-0.730406	0.776046	1	0	na	hypothetical protein
gbs1217	2032	NA	NA	NA	NA	NA	NA	NA	0	na	hypothetical protein
gbs1218	2033	4.72487	5.79124	3.12532	0.539664	-0.889867	1	1	0	na	hypothetical protein
gbs1219	2034	NA	NA	NA	NA	NA	NA	NA	0	na	hypothetical protein
gbs1220	2035	0.79501	1.32502	0	0	neg inf	1	1	0	na	hypothetical protein
gbs1221	996	15.5499	11.1687	22.1217	1.98069	0.986	0.430873	0.973811	0	na	hypothetical protein
gbs1222	2036	8.86635	4.35951	15.6266	3.58449	1.84177	0.291132	0.948464	0	na	hypothetical protein
gbs1223	1771	37.7834	29.1467	50.7383	1.74079	0.799742	0.410808	0.96648	0	na	hypothetical protein
gbs1224	49	136.837	183.982	66.1206	0.359387	-1.47639	0.304615	0.948464	0	na	hypothetical protein
gbs1225	473	11170.1	7597.84	16528.4	2.17541	1.12129	0.28405	0.948464	0	rpsA	30S ribosomal protein S1
gbs1226	1358	46.4065	26.1985	76.7185	2.92835	1.55009	0.291072	0.948464	0	na	hypothetical protein
gbs1227	1359	2272.63	1223.13	3846.88	3.14511	1.65311	0.389212	0.95367	0	na	branched-chain amino acid aminotransferase
gbs1228	76	998.652	339.056	1988.04	5.86347	2.55175	0.0886967	0.668745	0	na	DNA topoisomerase IV subunit A
gbs1229	115	212.369	144.256	314.539	2.18043	1.12461	0.174662	0.87793	0	na	DNA topoisomerase IV subunit B
gbs1230	1360	408.37	133.997	819.93	6.11901	2.6133	0.239127	0.948464	0	na	glycerol-3-phosphate acyltransferase PlsY
gbs1231	1361	95.1465	110.004	72.86	0.662338	-0.59436	0.829624	1	0	ung	uracil-DNA glycosylase
gbs1232	1362	510.514	690.064	241.19	0.349519	-1.51656	0.118486	0.765727	0	na	hypothetical protein
gbs1233	1363	251.146	312.444	159.199	0.509528	-0.972768	0.337571	0.951459	0	neuA	CMP-N-acetylneuraminic acid synthetase
gbs1234	1700	131.116	131.635	130.338	0.990146	-0.0142868	0.881888	1	0	neuD	neuD protein
gbs1235	1364	248.476	265.672	222.683	0.838186	-0.254657	0.926048	1	0	neuC	UDP-N-acetylglucosamine-2-epimerase NeuC
gbs1236	1365	175.106	200.947	136.344	0.678509	-0.559561	0.779534	1	0	neuB	N-acetyl neuramic acid synthetase NeuB
gbs1237	1701	280.039	294.706	258.039	0.875582	-0.191686	0.927748	1	0	cpsM	capsular polysaccharide transporter
gbs1237.1	1366	113.459	108.782	120.473	1.10747	0.147264	0.679018	1	0	cpsL	capsular polysaccharide biosynthesis protein
gbs1238	1658	107.231	136.722	62.9952	0.460756	-1.11793	0.546674	1	0	CpsIaJ	hypothetical protein
gbs1239	195	113.203	133.848	82.236	0.6144	-0.702749	0.805747	1	0	cpsJ	hypothetical protein
gbs1240	1604	211.33	276.231	113.978	0.412618	-1.27712	0.284351	0.948464	0	cpsI	capsular polysaccharide polymerase
gbs1241	1367	96.9641	119.284	63.484	0.532208	-0.909938	0.54001	1	0	cpsG	beta-1,4-galactosyltransferase
gbs1242	1368	89.2724	117.208	47.3686	0.404141	-1.30707	0.405052	0.96452	0	cpsF	polysaccharide biosynthesis protein CpsF
gbs1243	1720	292.264	359.976	190.696	0.529748	-0.916622	0.401013	0.96006	0	cpsE	glycosyl transferase CpsE
gbs1244	1369	202.817	234.142	155.829	0.665533	-0.587417	0.656006	1	0	cpsD	capsular polysaccharide chain length regulator/exporter
gbs1245	1370	163.544	190.174	123.598	0.649923	-0.621658	0.744332	1	0	cpsC	hypothetical protein
gbs1246	213	162.796	182.515	133.219	0.729907	-0.454216	0.864279	1	0	cpsB	hypothetical protein
gbs1247	320	253.331	263.997	237.332	0.898994	-0.153616	1	1	0	cpsA	hypothetical protein
gbs1248	100	69.3749	75.0599	60.8475	0.810652	-0.302845	0.770814	1	0	cpsY	hypothetical protein
gbs1250	1107	424.257	500.788	309.459	0.617943	-0.694454	0.744163	1	0	na	hypothetical protein
gbs1251	1106	328.502	365.385	273.177	0.74764	-0.419584	0.818324	1	0	deoD	purine nucleoside phosphorylase
gbs1252	1103	436.059	414.293	468.709	1.13135	0.178043	0.804319	1	0	na	hypothetical protein
gbs1253	1102	372.8	295.219	489.172	1.65698	0.728557	0.496431	0.993072	0	na	purine nucleoside phosphorylase
gbs1254	1101	137.811	155.131	111.83	0.720874	-0.472181	0.638495	1	0	na	arsenate reductase
gbs1255	46	229.673	147.896	352.339	2.38235	1.25239	0.304275	0.948464	0	na	phosphopentomutase
gbs1256	481	179.809	180.232	179.173	0.994121	-0.00850696	0.940602	1	0	na	ribose-5-phosphate isomerase A
gbs1257	482	590.212	870.978	169.064	0.194108	-2.36507	0.00596038	0.123095	0	na	hypothetical protein
gbs1258	483	206.483	282.738	92.1007	0.325745	-1.61818	0.120939	0.773682	0	na	tributyrin esterase
gbs1259	95	968.644	945.509	1003.35	1.06117	0.0856565	0.968483	1	0	na	hypothetical protein
gbs1260	1	49.8361	59.4894	35.3561	0.594327	-0.750672	0.479932	0.982086	0	na	ABC transporter ATP-binding protein
gbs1261	96	58.1266	82.1299	22.1217	0.269349	-1.89245	0.222738	0.948464	0	na	ABC transporter permease
gbs1262	176	39.8083	55.7665	15.871	0.284598	-1.813	0.288634	0.948464	0	na	hypothetical protein
gbs1263	484	219.926	110.001	384.814	3.49829	1.80665	0.170757	0.872543	0	na	hypothetical protein
gbs1264	485	2458.77	3761.58	504.554	0.134133	-2.89826	0.00038176	0.0134323	0	na	alpha-acetolactate decarboxylase
gbs1265	486	5669.59	7475.17	2961.22	0.396141	-1.33592	0.0501433	0.499172	0	na	acetolactate synthase
gbs1266	487	311.792	356.125	245.293	0.688784	-0.537876	0.621138	1	0	na	hypothetical protein
gbs1267	368	292.469	296.997	285.678	0.96189	-0.0560562	0.846584	1	0	na	hypothetical protein
gbs1268	488	53.7683	58.1976	47.1242	0.809728	-0.304491	1	1	0	na	hypothetical protein
gbs1269	1624	103.791	130.5	63.7284	0.488341	-1.03404	0.378304	0.953285	0	na	hypothetical protein
gbs1270	217	61.0214	82.2987	29.1055	0.353657	-1.49958	0.122703	0.778794	0	na	hyaluronate lyase
gbs1271	490	2405.87	567.262	5163.77	9.10298	3.18634	0.35548	0.952415	0	na	dTDP-glucose 4,6-dehydratase
gbs1272	493	226.199	127.229	374.653	2.94473	1.55813	0.0745326	0.609705	0	rmlC	dTDP-4-keto-6-deoxyglucose-3,5-epimerase
gbs1273	494	534.096	417.673	708.73	1.69685	0.762861	0.412896	0.96648	0	rmlA	glucose-1-phosphate thymidylyltransferase
gbs1274	496	181.948	194.704	162.813	0.836206	-0.258069	0.812129	1	0	na	hypothetical protein
gbs1275	497	132.526	161.56	88.9754	0.550726	-0.860593	0.511145	0.999152	0	na	hypothetical protein
gbs1276	498	76.7784	89.6455	57.4778	0.641167	-0.641227	0.609574	1	0	na	hypothetical protein
gbs1277	411	144.277	180.982	89.2198	0.492976	-1.02041	0.345639	0.952415	0	na	DNA replication protein DnaD
gbs1278	499	627.828	410.656	953.586	2.3221	1.21543	0.262375	0.948464	0	na	adenine phosphoribosyltransferase
gbs1279	25	786.181	1195.83	171.7	0.143582	-2.80005	0.00149445	0.0411278	0	na	hypothetical protein
gbs1280	501	182.841	224.257	120.717	0.5383	-0.893518	0.4624	0.97717	0	na	single-stranded-DNA-specific exonuclease RecJ
gbs1281	333	141.817	153.8	123.843	0.805218	-0.312548	0.962524	1	0	na	hypothetical protein
gbs1282	502	131.35	136.354	123.843	0.908241	-0.138853	1	1	0	na	ribonuclease Z
gbs1283	503	45.6039	48.5946	41.118	0.846143	-0.241026	1	1	0	na	hypothetical protein
gbs1284	504	114.314	133.453	85.6057	0.641469	-0.640549	0.748438	1	0	na	hypothetical protein
gbs1285	505	29.838	26.4851	34.8673	1.31649	0.396694	0.62787	1	0	miaA	tRNA delta(2)-isopentenylpyrophosphate transferase
gbs1286	506	4622.03	895.603	10211.7	11.402	3.51122	0.23118	0.948464	0	na	hypothetical protein
gbs1287	1627	112.318	41.1166	219.121	5.32925	2.41393	0.376393	0.953285	0	na	hypothetical protein
gbs1288	50	31.9804	21.2327	48.1018	2.26545	1.1798	0.552655	1	0	na	hypothetical protein
gbs1289	1628	161.679	221.218	72.3712	0.327149	-1.61198	0.231412	0.948464	0	na	hypothetical protein
gbs1290	507	105.063	121.875	79.8438	0.655127	-0.610154	0.582284	1	0	na	hypothetical protein
gbs1291	508	1621.74	1345.44	2036.18	1.5134	0.597791	0.4382	0.975421	0	na	dipeptidase PepV
gbs1292	510	205.711	202.113	211.107	1.0445	0.0628151	0.516139	1	0	na	nitroreductase family protein
gbs1293	1629	134.024	106.823	174.825	1.63659	0.710694	0.373889	0.952415	0	na	hypothetical protein
gbs1294	511	145.129	132.233	164.472	1.2438	0.314759	0.466375	0.97717	0	uvrC	excinuclease ABC subunit C
gbs1295	512	43.1288	39.9763	47.8574	1.19714	0.259596	0.848917	1	0	na	hypothetical protein
gbs1296	513	421.583	417.87	427.154	1.02222	0.031705	0.788564	1	0	na	MATE efflux family protein
gbs1297	86	427.971	581.499	197.68	0.33995	-1.55661	0.0781182	0.626264	0	na	hypothetical protein
gbs1298	514	461.437	665.664	155.096	0.232994	-2.10163	0.031152	0.387345	0	na	hypothetical protein
gbs1299	515	117.398	45.2877	225.564	4.98069	2.31634	0.0311915	0.387345	0	na	hypothetical protein
gbs1300	7	NA	NA	NA	NA	NA	NA	NA	0	na	hypothetical protein
gbs1301	5	17.9483	2.17604	41.6068	19.1204	4.25704	0.0703076	0.601732	0	na	hypothetical protein
gbs1302	1928	51.56	53.8655	48.1018	0.892999	-0.16327	0.868105	1	0	na	hypothetical protein
gbs1306	242	95.4006	39.7155	178.928	4.50525	2.17161	0.0918072	0.673489	0	na	streptococcal histidine triad family protein
gbs1307	45	27.8284	12.0663	51.4715	4.26571	2.09279	0.392635	0.956322	0	lmb	laminin-binding surface protein
gbs1308	39	446.733	489.153	383.104	0.783199	-0.35255	0.691709	1	0	scpB	streptococcal C5a peptidase
gbs1310	7	NA	NA	NA	NA	NA	NA	NA	0	na	hypothetical protein
gbs1312	1736	22.8956	15.0774	34.6229	2.29634	1.19934	0.266396	0.948464	0	na	hypothetical protein
gbs1313	1929	23.1562	30.0966	12.7457	0.423492	-1.23959	0.614855	1	0	na	hypothetical protein
gbs1314	173	4914	5103.93	4629.11	0.90697	-0.140873	1	1	0	na	hypothetical protein
gbs1315	218	1.85507	1.00824	3.12532	3.09978	1.63217	0.609969	1	0	na	hypothetical protein
gbs1316	211	3.37384	1.29305	6.49504	5.02305	2.32856	0.921153	1	0	na	hypothetical protein
gbs1318	2037	NA	NA	NA	NA	NA	NA	NA	0	na	hypothetical protein
gbs1320	952	NA	NA	NA	NA	NA	NA	NA	0	na	hypothetical protein
gbs1321	1398	NA	NA	NA	NA	NA	NA	NA	0	na	hypothetical protein
gbs1322	1397	15.264	19.0264	9.62036	0.505631	-0.983843	0.768925	1	0	na	hypothetical protein
gbs1323	2038	2.03034	3.3839	0	0	neg inf	1	1	0	na	hypothetical protein
gbs1324	2039	48.9699	56.1252	38.237	0.681281	-0.553678	0.794879	1	0	na	hypothetical protein
gbs1325	173	897.34	960.737	802.245	0.835031	-0.260098	0.865865	1	0	na	hypothetical protein
gbs1326	218	1.96524	3.27539	0	0	neg inf	1	1	0	na	hypothetical protein
gbs1327	15	19.7048	32.8413	0	0	neg inf	0.0776364	0.625039	0	na	hypothetical protein
gbs1328	151	225.313	375.522	0	0	neg inf	1.8762e-07	2.0964e-05	0	na	hypothetical protein
gbs1329	101	4206.81	7000.77	15.871	0.00226704	-8.78498	3.6353e-15	1.38141e-12	0	na	6-phospho-beta-galactosidase
gbs1330	1636	3676.83	5957.29	256.136	0.0429953	-4.53968	1.0819e-07	1.37041e-05	0	na	hypothetical protein
gbs1331	1621	1160.46	1842.22	137.81	0.0748067	-3.74069	9.72349e-06	0.000543371	0	na	hypothetical protein
gbs1332	235	2039.79	3397.56	3.12532	0.000919873	-10.0863	2.7344e-14	7.42195e-12	0	na	hypothetical protein
gbs1333	220	6304	10408.9	146.698	0.0140935	-6.14882	4.05614e-11	7.00607e-09	0	na	tagatose 1,6-diphosphate aldolase
gbs1334	20	4517.47	7219.67	464.169	0.0642924	-3.95921	1.73297e-06	0.000149666	0	na	tagatose-6-phosphate kinase
gbs1335	152	1638.22	2722.04	12.5013	0.00459263	-7.76646	9.83072e-12	2.07537e-09	0	na	galactose-6-phosphate isomerase subunit LacB
gbs1336	153	1815.28	2971.58	80.8214	0.0271981	-5.20035	2.80605e-09	4.44291e-07	0	na	galactose-6-phosphate isomerase subunit LacA
gbs1337	38	1680.48	889.802	2866.5	3.2215	1.68773	0.569666	1	0	na	hypothetical protein
gbs1338	51	9.47554	11.6255	6.25065	0.537668	-0.895212	1	1	0	na	hypothetical protein
gbs1339	524	1.50241	2.50401	0	0	neg inf	1	1	0	na	hypothetical protein
gbs1340	179	2.41645	4.02741	0	0	neg inf	1	1	0	na	hypothetical protein
gbs1341	2040	135.312	193.94	47.3686	0.244243	-2.03361	0.0908141	0.671388	0	na	hypothetical protein
gbs1342	2041	66.4249	72.7155	56.989	0.783725	-0.35158	1	1	0	na	hypothetical protein
gbs1343	1632	55.7041	56.9311	53.8637	0.94612	-0.0799046	0.863644	1	0	na	hypothetical protein
gbs1344	1631	25.1081	33.3498	12.7457	0.382182	-1.38767	0.533773	1	0	na	hypothetical protein
gbs1345	523	NA	NA	NA	NA	NA	NA	NA	0	na	hypothetical protein
gbs1346	522	6.06934	3.70199	9.62036	2.5987	1.37779	0.754646	1	0	na	hypothetical protein
gbs1347	521	3.88547	2.14576	6.49504	3.02691	1.59785	1	1	0	na	hypothetical protein
gbs1348	12	15.3401	14.8233	16.1154	1.08717	0.120574	1	1	0	na	hypothetical protein
gbs1349	520	23.9914	29.405	15.871	0.539739	-0.889667	0.828401	1	0	na	hypothetical protein
gbs1350	519	14.6306	15.8872	12.7457	0.802262	-0.317855	1	1	0	na	hypothetical protein
gbs1351	178	18.3185	19.9502	15.871	0.795531	-0.33001	1	1	0	na	hypothetical protein
gbs1352	26	31.9696	12.3918	61.3363	4.94976	2.30736	0.490955	0.988151	0	na	hypothetical protein
gbs1353	26	0.598229	0.997048	0	0	neg inf	1	1	0	na	hypothetical protein
gbs1354	1193	0.875343	1.45891	0	0	neg inf	1	1	0	na	hypothetical protein
gbs1355	633	NA	NA	NA	NA	NA	NA	NA	0	na	hypothetical protein
gbs1356	9	39.1159	11.6381	80.3326	6.90258	2.78714	0.222685	0.948464	0	na	hypothetical protein
gbs1357	1192	30.0141	35.1127	22.366	0.636978	-0.650684	0.776514	1	0	na	hypothetical protein
gbs1358	1191	42.2585	51.1901	28.8611	0.563802	-0.826738	0.527732	1	0	na	hypothetical protein
gbs1359	21	49.5009	9.86868	108.949	11.0399	3.46466	0.047626	0.489132	0	na	hypothetical protein
gbs1360	11	7.24228	5.81983	9.37597	1.61104	0.687991	0.518652	1	0	na	hypothetical protein
gbs1361	944	NA	NA	NA	NA	NA	NA	NA	0	na	hypothetical protein
gbs1362	630	45.2444	1.95977	110.171	56.2163	5.81292	0.375638	0.953285	0	na	hypothetical protein
gbs1363	943	NA	NA	NA	NA	NA	NA	NA	0	na	hypothetical protein
gbs1364	22	25.9467	5.08895	57.2334	11.2466	3.49142	0.0385924	0.428804	0	na	hypothetical protein
gbs1365	942	5.66254	0.940449	12.7457	13.5528	3.76052	0.269819	0.948464	0	na	hypothetical protein
gbs1366	940	6.89592	0.912524	15.871	17.3924	4.12039	0.149186	0.828816	0	na	hypothetical protein
gbs1367	939	NA	NA	NA	NA	NA	NA	NA	0	na	hypothetical protein
gbs1368	196	NA	NA	NA	NA	NA	NA	NA	0	na	hypothetical protein
gbs1369	938	0.41973	0.699549	0	0	neg inf	1	1	0	na	hypothetical protein
gbs1370	129	19.6249	0.803265	47.8574	59.5786	5.89672	0.00684249	0.138306	0	na	hypothetical protein
gbs1371	2042	NA	NA	NA	NA	NA	NA	NA	0	na	hypothetical protein
gbs1372	903	3.60971	3.93264	3.12532	0.794714	-0.331492	1	1	0	na	hypothetical protein
gbs1373	183	0.898812	1.49802	0	0	neg inf	1	1	0	na	hypothetical protein
gbs1374	937	7188.91	3080.3	13351.8	4.33458	2.11589	0.320811	0.948464	0	rplL	50S ribosomal protein L7/L12
gbs1375	936	3880.56	3652.9	4222.06	1.15581	0.208908	0.965225	1	0	rplJ	50S ribosomal protein L10
gbs1376	10	930.202	1181.7	552.952	0.467929	-1.09564	0.0985451	0.701258	0	na	hypothetical protein
gbs1377	1663	6799.23	196.599	16703.2	84.9608	6.40873	0.0235418	0.312793	0	mmuM	homocysteine methyltransferase
gbs1378	233	7131.24	219.025	17499.6	79.8975	6.32008	9.43615e-07	8.96434e-05	0	na	hypothetical protein
gbs1379	934	70.7584	75.6079	63.484	0.839648	-0.252144	1	1	0	na	hypothetical protein
gbs1380	238	29.206	20.776	41.8512	2.0144	1.01035	0.749517	1	0	na	hypothetical protein
gbs1381	230	316.134	85.982	661.361	7.69186	2.94333	0.0158744	0.247224	0	na	TetR family transcriptional regulator
gbs1382	933	1422.27	522.87	2771.38	5.30033	2.40608	0.0206127	0.290105	0	engB	ribosome biogenesis GTP-binding protein YsxC
gbs1383	757	915.169	698.815	1239.7	1.77401	0.827011	0.317315	0.948464	0	clpX	ATP-dependent protease ATP-binding subunit ClpX
gbs1384	932	282.257	328.549	212.818	0.647752	-0.626487	0.642627	1	0	dfrA	dihydrofolate reductase
gbs1385	931	162.003	164.524	158.221	0.961691	-0.0563544	0.754864	1	0	thyA	thymidylate synthase
gbs1386	930	151.984	139.003	171.456	1.23346	0.302715	0.58586	1	0	na	hypothetical protein
gbs1387	929	462.512	332.03	658.236	1.98246	0.98729	0.326112	0.948464	0	na	hypothetical protein
gbs1388	1930	103.479	162.048	15.6266	0.0964323	-3.37434	0.012534	0.214546	0	na	hypothetical protein
gbs1389	928	384.86	564.633	115.2	0.204026	-2.29317	0.00729325	0.142892	0	na	hypothetical protein
gbs1390	927	1945.06	2569.56	1008.32	0.392412	-1.34956	0.127797	0.785806	0	na	hypothetical protein
gbs1391	867	332.498	335.81	327.529	0.97534	-0.0360224	0.88994	1	0	na	hypothetical protein
gbs1392	926	19.5756	13.8741	28.1279	2.02737	1.01961	0.324584	0.948464	0	na	hypothetical protein
gbs1393	925	229.522	184.694	296.765	1.60679	0.684184	0.476684	0.982086	0	na	isopentenyl pyrophosphate isomerase
gbs1394	924	160.017	132.662	201.05	1.51551	0.599799	0.549749	1	0	na	phosphomevalonate kinase
gbs1395	923	109.964	89.9671	139.958	1.55566	0.637525	0.449357	0.976399	0	na	diphosphomevalonate decarboxylase
gbs1396	922	112.465	85.3135	153.193	1.79564	0.8445	0.432472	0.974815	0	na	hypothetical protein
gbs1397	921	148.247	136.616	165.694	1.21284	0.27839	0.725299	1	0	na	sensor histidine kinase
gbs1398	4	75.5436	56.0083	104.846	1.87198	0.904564	0.323917	0.948464	0	na	DNA-binding response regulator
gbs1399	375	53.1347	54.8952	50.4939	0.919824	-0.120571	0.786984	1	0	na	hypothetical protein
gbs1400	1	271.132	385.993	98.8401	0.256067	-1.96541	0.0336939	0.398076	0	na	hypothetical protein
gbs1401	1	140.62	167.821	99.8177	0.594788	-0.749553	0.279295	0.948464	0	na	hypothetical protein
gbs1402	710	19.6149	30.6079	3.12532	0.102108	-3.29183	0.259982	0.948464	0	na	MarR family transcriptional regulator
gbs1403	709	147.581	192.575	80.0882	0.41588	-1.26576	0.418082	0.968399	0	na	hypothetical protein
gbs1404	707	850.35	1071.41	518.766	0.484192	-1.04635	0.160468	0.86127	0	na	peptide deformylase
gbs1405	706	1735.9	2136.2	1135.45	0.531526	-0.911787	0.176843	0.886546	0	na	glutamate dehydrogenase
gbs1406	705	606.03	394.219	923.747	2.34324	1.2285	0.228022	0.948464	0	na	hypothetical protein
gbs1407	1	579.334	742.547	334.513	0.450494	-1.15042	0.201475	0.932253	0	na	ABC transporter permease/ATP-binding protein
gbs1408	1	456.95	528.286	349.947	0.66242	-0.594182	0.34135	0.952415	0	na	ABC transporter permease/ATP-binding protein
gbs1409	1863	67.5619	69.7917	64.2172	0.920126	-0.120096	0.814725	1	0	na	GNAT family acetyltransferase
gbs1410	16	234.466	329.702	91.6119	0.277863	-1.84755	0.0955499	0.692919	0	na	ABC transporter ATP-binding protein
gbs1411	704	153.279	183.322	108.216	0.590307	-0.760462	0.525703	1	0	na	tRNA CCA-pyrophosphorylase
gbs1412	701	489.769	476.397	509.827	1.07017	0.097845	0.846068	1	0	na	DegV family protein
gbs1413	700	135.604	134.947	136.588	1.01216	0.0174374	0.826742	1	0	na	hypothetical protein
gbs1414	699	25.1956	14.9065	40.6292	2.7256	1.44658	0.264209	0.948464	0	na	hypothetical protein
gbs1415	698	80.1462	51.0153	123.843	2.42756	1.27951	0.179648	0.886573	0	na	hypothetical protein
gbs1416	182	3956.11	244.2	9523.98	39.0007	5.28543	0.0601068	0.541246	0	na	hypothetical protein
gbs1417	20	301.21	101.057	601.439	5.95149	2.57325	0.0145194	0.235786	0	na	hypothetical protein
gbs1418	38	194.065	100.142	334.95	3.34477	1.74191	0.0597519	0.540612	0	na	hypothetical protein
gbs1419	111	196.274	225.973	151.726	0.671437	-0.574677	0.860592	1	0	na	hypothetical protein
gbs1420	697	503.459	611.795	340.956	0.557305	-0.843461	0.605813	1	0	na	hypothetical protein
gbs1421	696	194.809	218.712	158.954	0.726776	-0.460418	0.77825	1	0	na	2-dehydropantoate 2-reductase
gbs1422	193	763.197	287.135	1477.29	5.14495	2.36316	0.311266	0.948464	0	na	hypothetical protein
gbs1423	593	63.9271	68.5525	56.989	0.831319	-0.266526	1	1	0	na	pyridine nucleotide-disulphide oxidoreductase family protein
gbs1424	695	47.0593	46.6902	47.613	1.01977	0.0282375	0.850335	1	0	trmD	tRNA (guanine-N(1)-)-methyltransferase
gbs1425	694	14.7036	20.1759	6.49504	0.321921	-1.63522	0.458149	0.97717	0	rimM	16S rRNA-processing protein RimM
gbs1426	693	243.658	283.948	183.224	0.645273	-0.632017	0.810478	1	0	na	RofA family transcriptional regulator
gbs1427	692	1233.08	1456.26	898.308	0.61686	-0.696986	0.274909	0.948464	0	na	hypothetical protein
gbs1428	691	355.696	443.394	224.149	0.50553	-0.98413	0.210415	0.94068	0	rpsP	30S ribosomal protein S16
gbs1429	1644	269.717	293.683	233.77	0.795994	-0.329171	0.625159	1	0	na	hypothetical protein
gbs1430	1	100.569	103.316	96.448	0.933523	-0.0992425	0.736073	1	0	na	ABC transporter ATP-binding protein
gbs1431	690	110.223	128.717	82.4803	0.640786	-0.642085	0.734075	1	0	na	hypothetical protein
gbs1432	78	322.576	455.553	123.11	0.270242	-1.88768	0.0790497	0.628987	0	na	carbamoyl-phosphate synthase, large subunit
gbs1433	99	120.876	129.152	108.46	0.839788	-0.251903	0.871463	1	0	na	carbamoyl phosphate synthase small subunit
gbs1434	531	55.2166	46.8068	67.8313	1.44918	0.535232	1	1	0	na	bifunctional pyrimidine regulatory protein PyrR uracil phosphoribosyltransferase
gbs1435	85	298.423	226.896	405.714	1.7881	0.838431	0.407437	0.96648	0	na	hypothetical protein
gbs1436	532	45.0504	64.6662	15.6266	0.24165	-2.04901	0.317058	0.948464	0	na	lipoprotein signal peptidase
gbs1437	100	128.227	160.483	79.8438	0.497522	-1.00717	0.323902	0.948464	0	na	LysR family transcriptional regulator
gbs1438	534	1933.73	1104.26	3177.95	2.8779	1.52502	0.358625	0.952415	0	rpmA	50S ribosomal protein L27
gbs1439	535	1049.9	964.96	1177.3	1.22005	0.286939	0.962301	1	0	na	hypothetical protein
gbs1440	536	845.656	857.114	828.469	0.966581	-0.049038	0.976522	1	0	rplU	50S ribosomal protein L21
gbs1441	537	71.0603	61.2005	85.8501	1.40277	0.488276	0.562974	1	0	na	hypothetical protein
gbs1442	538	127.005	124.458	130.827	1.05117	0.0719993	1	1	0	na	thiamine biosynthesis protein ThiI
gbs1443	83	136.093	169.588	85.8501	0.506227	-0.982145	0.415353	0.96648	0	na	hypothetical protein
gbs1444	379	76.768	50.2036	116.615	2.32283	1.21588	0.169716	0.872543	0	na	hypothetical protein
gbs1445	29	1402.72	1765.85	858.012	0.485891	-1.04129	0.280352	0.948464	0	na	glutathione reductase
gbs1446	380	423.795	325.06	571.897	1.75936	0.815047	0.413945	0.96648	0	na	hypothetical protein
gbs1447	381	168.815	198.308	124.576	0.628194	-0.670718	0.487422	0.986264	0	aroC	chorismate synthase
gbs1448	382	165.304	211.86	95.4704	0.45063	-1.14998	0.288439	0.948464	0	aroB	3-dehydroquinate synthase
gbs1449	383	403.156	462.561	314.05	0.678939	-0.558646	0.72858	1	0	aroD	3-dehydroquinate dehydratase
gbs1450	384	691.062	595.092	835.016	1.40317	0.48869	0.679362	1	0	na	hypothetical protein
gbs1451	1044	871.747	670.43	1173.72	1.7507	0.807931	0.217238	0.948464	0	na	hypothetical protein
gbs1452	1043	573.492	499.873	683.92	1.36819	0.452264	0.490684	0.988151	0	rplT	50S ribosomal protein L20
gbs1453	1042	223.722	230.339	213.796	0.928179	-0.107525	0.948377	1	0	rpmI	50S ribosomal protein L35
gbs1454	1041	745.315	763.943	717.372	0.93904	-0.0907422	0.969321	1	0	infC	translation initiation factor IF-3
gbs1455	1040	512.162	315.515	807.133	2.55814	1.3551	0.240522	0.948464	0	cmk	cytidylate kinase
gbs1456	1039	255.047	152.193	409.328	2.68954	1.42736	0.204632	0.933495	0	na	hypothetical protein
gbs1457	1038	238.56	71.9404	488.491	6.79021	2.76346	0.203133	0.932253	0	na	hypothetical protein
gbs1458	1037	121.903	146.427	85.1169	0.581294	-0.78266	0.780839	1	0	na	hypothetical protein
gbs1459	1036	264.599	308.594	198.606	0.643583	-0.635803	0.866663	1	0	na	peptidase T
gbs1460	1035	2155.6	359.309	4850.04	13.4982	3.7547	0.141904	0.826567	0	na	hypothetical protein
gbs1461	1034	351.269	374.813	315.954	0.842963	-0.246458	1	1	0	murE	UDP-N-acetylmuramoylalanyl-D-glutamate--L-lysine ligase
gbs1462	1	17.1261	28.5434	0	0	neg inf	0.111649	0.749942	0	na	hypothetical protein
gbs1463	1033	48.6877	51.1618	44.9765	0.879103	-0.185895	0.803057	1	0	na	hypothetical protein
gbs1464	1030	22.16	32.7663	6.25065	0.190764	-2.39014	0.408487	0.96648	0	na	hypothetical protein
gbs1465	241	169.391	61.521	331.195	5.38345	2.42853	0.264468	0.948464	0	na	iron compound ABC transporter, permease protein
gbs1466	1029	61.8325	86.2228	25.247	0.292811	-1.77196	0.264822	0.948464	0	na	hypothetical protein
gbs1467	1028	749.117	761.98	729.822	0.957796	-0.0622091	0.824109	1	0	na	manganese-dependent inorganic pyrophosphatase
gbs1468	476	286.301	317.352	239.724	0.755389	-0.404709	1	1	0	na	pyruvate formate-lyase-activating enzyme
gbs1469	1026	849.186	1062.11	529.801	0.49882	-1.00341	0.22996	0.948464	0	na	CBS domain protein
gbs1470	1025	82.186	89.9981	70.4678	0.782993	-0.352929	0.705796	1	0	na	hypothetical protein
gbs1471	1024	117.4	153.344	63.484	0.413996	-1.27231	0.304556	0.948464	0	na	hypothetical protein
gbs1472	1023	931.489	677.209	1312.91	1.93871	0.955094	0.396762	0.96006	0	na	PAP2 family protein
gbs1473	1022	1079.98	567.742	1848.33	3.25558	1.70292	0.229139	0.948464	0	na	hypothetical protein
gbs1474	1921	89.5437	85.9184	94.9816	1.10549	0.144682	0.649063	1	0	na	hypothetical protein
gbs1475	36	27.0252	23.7178	31.9864	1.34863	0.43149	0.867041	1	0	na	hypothetical protein
gbs1476	36	52.0131	42.1194	66.8537	1.58724	0.666524	0.531907	1	0	na	hypothetical protein
gbs1477	1858	1800.05	849.119	3226.43	3.79974	1.9259	0.155345	0.857875	0	na	hypothetical protein
gbs1478	1021	215.695	161.16	297.498	1.84598	0.88439	0.469733	0.977538	0	na	hypothetical protein
gbs1479	158	29.8016	28.345	31.9864	1.12847	0.174363	1	1	0	na	hypothetical protein
gbs1480	919	261.51	232.408	305.163	1.31305	0.392922	0.534951	1	0	na	glycosyl transferase, group 1 family protein
gbs1481	918	138.519	128.9	152.948	1.18657	0.246793	0.753773	1	0	na	glycosyl transferase, group 2 family protein
gbs1482	917	320.072	293.288	360.249	1.22831	0.296678	0.703831	1	0	na	polysaccharide biosynthesis protein
gbs1483	916	343.081	334.533	355.902	1.06388	0.0893287	0.751536	1	0	na	hypothetical protein
gbs1484	119	215.741	217.038	213.796	0.985059	-0.0217181	1	1	0	na	hypothetical protein
gbs1485	119	246.894	242.362	253.692	1.04675	0.0659155	0.709167	1	0	na	hypothetical protein
gbs1486	492	222.461	233.056	206.567	0.886342	-0.174064	1	1	0	na	nucleotide sugar dehydratase
gbs1487	915	141.943	164.264	108.46	0.66028	-0.598849	0.588186	1	0	na	hypothetical protein
gbs1488	914	102.901	112.51	88.4866	0.786476	-0.346525	1	1	0	na	hypothetical protein
gbs1489	913	180.539	189.004	167.842	0.88803	-0.17132	1	1	0	na	hypothetical protein
gbs1490	912	76.0483	75.4385	76.9629	1.02021	0.0288616	0.943554	1	0	na	hypothetical protein
gbs1491	911	156.229	184.07	114.467	0.621866	-0.685325	0.605592	1	0	na	glycosyl transferase, group 2 family protein
gbs1492	161	155.51	210.773	72.6156	0.344521	-1.53734	0.226703	0.948464	0	na	glycosyl transferase, group 2 family protein
gbs1493	910	417.71	336.209	539.962	1.60603	0.683501	0.742901	1	0	na	hypothetical protein
gbs1494	909	453.985	415.943	511.049	1.22865	0.297078	0.770363	1	0	rmlD	dTDP-4-dehydrorhamnose reductase
gbs1495	908	219.165	223.233	213.062	0.954439	-0.0672749	0.924153	1	0	na	hypothetical protein
gbs1496	907	568.924	620.985	490.831	0.790407	-0.339333	0.756945	1	0	rpoD	RNA polymerase sigma factor RpoD
gbs1497	906	562.543	544.33	589.864	1.08365	0.1159	0.648295	1	0	dnaG	DNA primase
gbs1498	905	813.413	1001.71	530.971	0.530066	-0.915756	0.357215	0.952415	0	mscL	large conductance mechanosensitive channel protein
gbs1499	904	659.099	790.227	462.407	0.585157	-0.773104	0.571677	1	0	rpsU	30S ribosomal protein S21
gbs1500	1515	15.286	21.1467	6.49504	0.307142	-1.70302	0.428341	0.972339	0	na	hypothetical protein
gbs1501	596	365.892	592.826	25.4914	0.0429997	-4.53953	9.04542e-06	0.000520797	0	na	hypothetical protein
gbs1502	1514	35.0762	11.4817	70.4678	6.1374	2.61763	0.14493	0.826567	0	na	hypothetical protein
gbs1503	1513	18.1718	30.2863	0	0	neg inf	0.0964204	0.694188	0	na	hypothetical protein
gbs1504	1512	1428.33	2053.62	490.394	0.238795	-2.06615	0.0070041	0.140082	0	na	hypothetical protein
gbs1505	1511	47.7401	51.9919	41.3624	0.795553	-0.329969	0.983439	1	0	na	hypothetical protein
gbs1506	1510	354.604	244.511	519.744	2.12565	1.0879	0.425342	0.971334	0	na	glycerol-3-phosphate transporter
gbs1507	1509	181.491	255.67	70.2235	0.274665	-1.86426	0.0532425	0.505891	0	na	hypothetical protein
gbs1508	1508	485.014	738.134	105.335	0.142705	-2.80889	0.00141872	0.0402323	0	na	4-alpha-glucanotransferase
gbs1509	264	259.822	339.893	139.714	0.411052	-1.28261	0.225719	0.948464	0	na	hypothetical protein
gbs1510	1165	701.243	1017.71	226.541	0.222599	-2.16748	0.0102396	0.18707	0	na	hypothetical protein
gbs1511	1166	305.617	434.645	112.075	0.257853	-1.95538	0.0669687	0.578366	0	na	hypothetical protein
gbs1512	1168	389.372	458.142	286.219	0.624739	-0.678676	0.434171	0.974815	0	na	hypothetical protein
gbs1513	1170	962.406	435.205	1753.21	4.02847	2.01023	0.419947	0.968399	0	na	hypothetical protein
gbs1514	1666	49.9533	60.0105	34.8673	0.58102	-0.78334	0.763617	1	0	na	hypothetical protein
gbs1515	1171	4.5704	7.61733	0	0	neg inf	0.836603	1	0	na	hypothetical protein
gbs1516	1685	81.2047	118.673	25.0026	0.210685	-2.24684	0.148605	0.828816	0	na	hypothetical protein
gbs1517	980	62.1007	74.0056	44.2433	0.597837	-0.742175	0.823397	1	0	na	glycosyl transferase, group 1 family protein
gbs1518	135	169.168	237.54	66.6093	0.280413	-1.83438	0.0912153	0.67174	0	na	preprotein translocase subunit SecA
gbs1519	1172	46.7114	56.8539	31.4976	0.55401	-0.852017	0.859988	1	0	na	hypothetical protein
gbs1520	1173	105.737	155.067	31.742	0.204699	-2.28842	0.0512928	0.502352	0	na	hypothetical protein
gbs1521	1174	131.017	186.457	47.8574	0.256668	-1.96203	0.0582376	0.531978	0	na	hypothetical protein
gbs1522	1175	154.646	202.593	82.7247	0.40833	-1.29219	0.232846	0.948464	0	secY	preprotein translocase subunit SecY
gbs1523	1868	85.8601	109.275	50.7383	0.46432	-1.10681	0.45305	0.976399	0	na	hypothetical protein
gbs1524	195	58.481	82.7206	22.1217	0.267426	-1.90279	0.218415	0.948464	0	na	glycosyl transferase, group 2 family protein
gbs1525	44	98.9095	133.107	47.613	0.357705	-1.48316	0.236194	0.948464	0	na	hypothetical protein
gbs1526	44	58.7407	64.0757	50.7383	0.79185	-0.3367	1	1	0	na	hypothetical protein
gbs1527	44	52.4035	64.2572	34.6229	0.538818	-0.892129	0.829242	1	0	na	hypothetical protein
gbs1528	1931	86.729	73.9991	105.824	1.43007	0.516087	0.813346	1	0	na	hypothetical protein
gbs1529	243	9387.61	164.585	23222.1	141.095	7.14052	0.000838094	0.0265396	0	na	cell wall surface anchor family protein
gbs1530	158	56.085	84.815	12.9901	0.153158	-2.70691	0.0225894	0.302253	0	na	hypothetical protein
gbs1531	764	587.732	572.017	611.304	1.06868	0.0958323	0.814042	1	0	UvrB	excinuclease ABC subunit B
gbs1532	136	2570.5	803.703	5220.71	6.49581	2.69951	0.359785	0.952415	0	na	hypothetical protein
gbs1533	6	2745.65	2484.43	3137.48	1.26286	0.336693	0.540818	1	0	glnP	glutamine ABC transporter permease and substrate binding protein
gbs1534	1	1669.3	1309.14	2209.54	1.68778	0.755126	0.319614	0.948464	0	glnQ	glutamine ABC transporter ATP-binding protein
gbs1535	834	39.6449	63.9913	3.12532	0.0488398	-4.3558	0.032077	0.38948	0	na	hypothetical protein
gbs1536	833	44.0092	58.6008	22.1217	0.377497	-1.40546	0.483063	0.984785	0	na	hypothetical protein
gbs1537	767	3985.2	910.262	8597.62	9.44522	3.23958	0.0335349	0.398076	0	obgE	GTPase ObgE
gbs1538	832	245.278	177.128	347.503	1.96187	0.972231	0.291832	0.948464	0	na	aminopeptidase PepS
gbs1539	831	248.93	266.917	221.95	0.831531	-0.266159	1	1	0	na	cell wall surface anchor family protein
gbs1540	117	198.434	142.355	282.553	1.98484	0.989023	0.206422	0.933495	0	na	amidase family protein
gbs1541	32	7.44675	4.07706	12.5013	3.06625	1.61648	0.329045	0.948464	0	na	hypothetical protein
gbs1542	105	621.297	869.719	248.663	0.285912	-1.80636	0.0357803	0.413336	0	na	oxidoreductase, aldo/keto reductase family
gbs1543	829	146.18	133.66	164.961	1.23418	0.303557	0.555748	1	0	na	nitroreductase family protein
gbs1544	828	283.542	351.201	182.054	0.518375	-0.947932	0.286071	0.948464	0	na	lactoylglutathione lyase
gbs1545	827	333.704	223.773	498.6	2.22815	1.15585	0.548172	1	0	na	glycosyl transferase, group 2 family protein
gbs1546	233	995.286	491.539	1750.91	3.56209	1.83272	0.157874	0.857875	0	na	hypothetical protein
gbs1547	826	45.3545	52.346	34.8673	0.666094	-0.586203	0.90972	1	0	smpB	SsrA-binding protein
gbs1548	825	316.032	461.642	97.6182	0.211459	-2.24155	0.0369459	0.422875	0	na	hypothetical protein
gbs1549	824	620.663	436.706	896.597	2.05309	1.0378	0.358823	0.952415	0	secG	preprotein translocase subunit SecG
gbs1550	823	3127	278.217	7400.18	26.5986	4.73328	0.164555	0.866077	0	na	hypothetical protein
gbs1551	1932	53.0571	41.6128	70.2235	1.68754	0.754925	0.550588	1	0	na	hypothetical protein
gbs1552	1	33.9769	26.8067	44.7321	1.66869	0.738716	0.639719	1	0	na	ABC transporter ATP-binding protein
gbs1553	822	12.7924	12.8236	12.7457	0.993923	-0.00879472	1	1	0	coaE	dephospho-CoA kinase
gbs1554	821	28.7652	27.1066	31.2532	1.15298	0.205363	0.499704	0.993072	0	na	formamidopyrimidine-DNA glycosylase
gbs1555	448	14.0111	19.1847	6.25065	0.325814	-1.61788	0.852839	1	0	na	hypothetical protein
gbs1556	820	174.135	197.863	138.544	0.700199	-0.514163	0.356173	0.952415	0	na	hypothetical protein
gbs1558	976	19.747	26.4982	9.62036	0.363057	-1.46173	0.511849	0.999499	0	na	CAAX amino terminal protease family protein
gbs1559	975	65.2252	81.6226	40.6292	0.497769	-1.00645	0.864034	1	0	na	hypothetical protein
gbs1560	349	433.875	551.914	256.817	0.465321	-1.1037	0.315852	0.948464	0	era	GTP-binding protein Era
gbs1561	973	167.881	173.67	159.199	0.916677	-0.125515	1	1	0	na	diacylglycerol kinase
gbs1562	972	257.142	335.591	139.469	0.415593	-1.26676	0.259017	0.948464	0	na	metalloprotease
gbs1563	971	20.2242	23.2893	15.6266	0.670979	-0.575661	1	1	0	na	tetracenomycin polyketide synthesis O-methyltransferase TcmP
gbs1564	970	21.9922	34.5701	3.12532	0.0904055	-3.46745	0.198989	0.928939	0	na	hypothetical protein
gbs1565	1665	39.0941	44.3213	31.2532	0.705152	-0.503995	1	1	0	na	hypothetical protein
gbs1566	969	1074.24	955.366	1252.55	1.31107	0.390743	0.808025	1	0	na	hypothetical protein
gbs1567	968	1323.49	1143.28	1593.8	1.39406	0.479293	0.691695	1	0	na	myosin-cross-reactive antigen
gbs1568	967	62.0092	75.7737	41.3624	0.545867	-0.873378	0.585564	1	0	na	hypothetical protein
gbs1569	966	128.962	117.79	145.72	1.23712	0.306984	0.519451	1	0	na	methionine sulfoxide reductase A
gbs1570	965	159.923	151.909	171.945	1.13189	0.178736	0.775541	1	0	na	hypothetical protein
gbs1571	964	192.382	183.414	205.834	1.12224	0.166378	0.593635	1	0	frr	ribosome recycling factor
gbs1572	963	659.008	408.416	1034.9	2.53393	1.34137	0.249584	0.948464	0	pyrH	uridylate kinase
gbs1573	1	11.9689	15.7811	6.25065	0.396084	-1.33612	1	1	0	na	hypothetical protein
gbs1574	1	22.7083	29.1871	12.9901	0.445063	-1.16792	0.392205	0.956322	0	na	hypothetical protein
gbs1575	962	14.6849	20.3078	6.25065	0.307795	-1.69996	0.808478	1	0	na	hypothetical protein
gbs1576	34	33.9869	30.9905	38.4814	1.24172	0.312338	0.983877	1	0	na	hypothetical protein
gbs1577	960	33.9177	37.6146	28.3723	0.754289	-0.40681	1	1	0	na	hypothetical protein
gbs1580	957	116.139	86.7799	160.176	1.84578	0.884228	0.527644	1	0	na	hypothetical protein
gbs1581	956	151.978	75.4736	266.734	3.53413	1.82136	0.320668	0.948464	0	na	hypothetical protein
gbs1582	955	18.1212	21.7049	12.7457	0.587225	-0.768015	0.897479	1	0	na	LysR family transcriptional regulator
gbs1583	954	13.9419	23.2364	0	0	neg inf	0.179022	0.886573	0	na	hypothetical protein
gbs1584	953	119.135	109.094	134.196	1.2301	0.298776	0.819822	1	0	na	hypothetical protein
gbs1585	563	1182.64	603.803	2050.9	3.39663	1.76411	0.330395	0.948464	0	na	hypothetical protein
gbs1586	82	216.99	184.805	265.267	1.43539	0.521439	0.641043	1	0	na	peptidyl-prolyl cis-trans isomerase, cyclophilin-type
gbs1587	358	1029.61	1454.39	392.428	0.269823	-1.88992	0.0470042	0.489132	0	na	hypothetical protein
gbs1588	1	743.493	1065.05	261.164	0.245214	-2.02789	0.0188667	0.275745	0	na	hypothetical protein
gbs1589	950	1839.71	2227.9	1257.42	0.564398	-0.825216	0.436963	0.975421	0	na	hypothetical protein
gbs1590	949	194.035	147.036	264.534	1.79911	0.84728	0.352668	0.952415	0	na	hypothetical protein
gbs1591	948	2346.3	599.835	4965.99	8.27891	3.04944	0.33253	0.948464	0	na	5'-methylthioadenosine/S-adenosylhomocysteine nucleosidase
gbs1592	947	35.9598	47.4318	18.7519	0.395345	-1.33881	0.730605	1	0	na	hypothetical protein
gbs1593	946	210.301	267.288	124.82	0.466987	-1.09854	0.202866	0.932253	0	na	hypothetical protein
gbs1594	945	550.467	747.665	254.669	0.34062	-1.55377	0.0835086	0.642374	0	glmU	bifunctional N-acetylglucosamine-1-phosphate uridyltransferase/glucosamine-1-phosphate acetyltransferase
gbs1595	86	56.2001	89.4997	6.25065	0.0698399	-3.83981	0.0223947	0.302253	0	na	hypothetical protein
gbs1596	389	20.1953	27.2452	9.62036	0.353102	-1.50184	0.490186	0.988151	0	na	glyoxalase family protein
gbs1597	386	233.48	253.343	203.687	0.803996	-0.31474	0.861014	1	0	na	oxidoreductase, Gfo/Idh/MocA family
gbs1598	172	37.5039	43.5916	28.3723	0.650866	-0.619567	1	1	0	na	hypothetical protein
gbs1599	172	16.3933	18.988	12.5013	0.658379	-0.60301	1	1	0	na	hypothetical protein
gbs1600	8	118.611	116.88	121.206	1.03701	0.0524304	0.942908	1	0	fabG	3-ketoacyl-(acyl-carrier-protein) reductase
gbs1601	385	42.7025	21.9458	73.8376	3.36455	1.75041	0.339521	0.951459	0	na	hypothetical protein
gbs1602	1933	8.45109	9.91805	6.25065	0.63023	-0.666051	1	1	0	na	hypothetical protein
gbs1603	1934	45.2457	54.2481	31.742	0.585126	-0.77318	0.755779	1	0	na	GNAT family acetyltransferase
gbs1605	1888	30.6846	14.906	54.3524	3.64634	1.86645	0.26372	0.948464	0	na	glycosyl transferase, group 2 family protein
gbs1606	1935	19.4204	17.2937	22.6104	1.30744	0.386741	1	1	0	na	hypothetical protein
gbs1607	1936	5.7097	9.51617	0	0	neg inf	0.685611	1	0	na	hypothetical protein
gbs1608	1937	18.329	4.56814	38.9702	8.53087	3.09269	0.564719	1	0	na	hypothetical protein
gbs1609	1938	6.81803	2.70334	12.9901	4.8052	2.2646	0.763442	1	0	na	hypothetical protein
gbs1610	142	1215	1642.56	573.659	0.349247	-1.51768	0.0224125	0.302253	0	na	hypothetical protein
gbs1611	729	1320.5	1154.58	1569.38	1.35926	0.442818	0.51002	0.999152	0	metG	methionyl-tRNA synthetase
gbs1612	1507	123.197	64.5549	211.159	3.271	1.70973	0.17188	0.872891	0	na	tellurite resistance protein TehB
gbs1613	1506	38.1807	33.4872	45.2209	1.35039	0.433378	1	1	0	na	hypothetical protein
gbs1614	846	208.747	98.1435	374.653	3.81741	1.93259	0.0384711	0.428804	0	na	hypothetical protein
gbs1615	1505	54.7179	59.4545	47.613	0.800831	-0.32043	1	1	0	na	hypothetical protein
gbs1616	1504	386.125	340.834	454.06	1.3322	0.413814	0.722732	1	0	na	hypothetical protein
gbs1617	1205	69.7612	43.6357	108.949	2.49679	1.32007	0.373205	0.952415	0	na	hypothetical protein
gbs1618	1503	118.524	139.982	86.3388	0.616787	-0.697155	0.480705	0.982086	0	na	hypothetical protein
gbs1619	1824	802.86	1274.45	95.4704	0.0749109	-3.73868	3.41528e-05	0.00166385	0	na	hypothetical protein
gbs1620	1502	160.838	244.819	34.8673	0.142421	-2.81177	0.00983135	0.183133	0	na	GNAT family acetyltransferase
gbs1621	249	371.988	492.36	191.43	0.3888	-1.3629	0.122499	0.778794	0	serC	phosphoserine aminotransferase
gbs1622	1501	55.324	43.4704	73.1044	1.6817	0.749923	0.435311	0.974815	0	na	hypothetical protein
gbs1623	1500	318.585	185.946	517.544	2.7833	1.4768	0.162435	0.864493	0	na	tetrapyrrole methylase family protein
gbs1624	1499	31.7675	38.1981	22.1217	0.579129	-0.788043	0.902357	1	0	na	DNA replication intiation control protein YabA
gbs1625	456	153.773	168.908	131.071	0.77599	-0.365891	0.691894	1	0	na	DNA polymerase III subunit delta'
gbs1626	1498	607.413	266.296	1119.09	4.20241	2.07122	0.125957	0.784647	0	tmk	thymidylate kinase
gbs1627	1083	222.258	368.347	3.12532	0.00848472	-6.88092	1.63779e-06	0.000148181	0	na	hypothetical protein
gbs1628	1	196.184	320.56	9.62036	0.0300111	-5.05836	1.72579e-05	0.000886215	0	na	hypothetical protein
gbs1629	1	157.951	263.251	0	0	neg inf	2.50998e-06	0.000176628	0	na	hypothetical protein
gbs1630	1497	291.991	482.321	6.49504	0.0134662	-6.21451	2.27185e-06	0.00017266	0	na	hypothetical protein
gbs1631	1336	309.544	494.257	32.4752	0.0657051	-3.92785	0.000208993	0.00810381	0	na	hypothetical protein
gbs1632	1496	947.194	1548.67	44.9765	0.029042	-5.10572	4.15733e-08	5.64209e-06	0	na	hypothetical protein
gbs1633	1495	28.0638	31.8624	22.366	0.701958	-0.510544	0.865917	1	0	na	hypothetical protein
gbs1634	557	672.38	698.187	633.67	0.907594	-0.139881	0.977344	1	0	clpP	ATP-dependent Clp protease proteolytic subunit
gbs1635	1494	1019.57	645.213	1581.11	2.45052	1.29309	0.286871	0.948464	0	upp	uracil phosphoribosyltransferase
gbs1636	275	105.162	115.626	89.4642	0.773735	-0.370089	0.740246	1	0	na	hypothetical protein
gbs1637	1493	52.8856	49.8241	57.4778	1.15361	0.206159	0.896905	1	0	na	hypothetical protein
gbs1638	1492	710.277	485.984	1046.72	2.15381	1.10689	0.447544	0.976399	0	na	hypothetical protein
gbs1639	1491	175.123	155.137	205.101	1.32206	0.402788	0.340508	0.952415	0	trkA	potassium transporter peripheral membrane component
gbs1640	1490	1459.27	438.816	2989.94	6.81366	2.76843	0.270298	0.948464	0	na	hypothetical protein
gbs1641	1489	695.289	42.4339	1674.57	39.4631	5.30243	0.000110355	0.00476532	0	na	hypothetical protein
gbs1642	32	140.857	98.4814	204.42	2.07572	1.05361	0.339192	0.951459	0	na	ribosomal large subunit pseudouridine synthase B
gbs1643	1488	73.4724	94.8792	41.3624	0.435948	-1.19777	0.373004	0.952415	0	scpB	segregation and condensation protein B
gbs1644	1487	99.5778	115.469	75.7409	0.655941	-0.608362	0.916702	1	0	scpA	segregation and condensation protein A
gbs1645	1486	124.985	151.4	85.3613	0.563812	-0.826713	0.666609	1	0	xerD	site-specific tyrosine recombinase XerD-like protein
gbs1646	1485	64.4776	77.3154	45.2209	0.584888	-0.773768	0.321926	0.948464	0	na	CBS domain protein
gbs1647	1484	80.2116	87.3591	69.4903	0.795455	-0.330147	1	1	0	na	hypothetical protein
gbs1648	1483	198.465	228.972	152.704	0.66691	-0.584436	0.651271	1	0	na	deoxyribonucleotide triphosphate pyrophosphatase/unknown domain fusion protein
gbs1649	1482	193.394	157.98	246.515	1.56042	0.641931	0.626769	1	0	na	glutamate racemase
gbs1650	1481	100.749	75.0978	139.225	1.85392	0.890576	0.220776	0.948464	0	na	hypothetical protein
gbs1651	1480	27.9473	27.1752	29.1055	1.07103	0.0989996	0.879838	1	0	na	hypothetical protein
gbs1652	1479	111.682	96.9979	133.707	1.37846	0.463055	0.575471	1	0	na	hypothetical protein
gbs1653	1478	1893.57	1611.26	2317.04	1.43803	0.52409	0.713535	1	0	na	hypothetical protein
gbs1654	1477	576.198	672.697	431.45	0.641373	-0.640764	0.423984	0.969397	0	na	hypothetical protein
gbs1655	1001	209.454	277.109	107.972	0.389636	-1.3598	0.20525	0.933495	0	na	RNA methyltransferase, TrmH family
gbs1656	1476	7.55637	4.25975	12.5013	2.93475	1.55324	0.334852	0.951264	0	na	acylphosphatase
gbs1657	1422	3118.7	553.842	6965.99	12.5776	3.65278	0.00203406	0.0509241	0	na	OxaA-like protein precursor
gbs1658	6	431.624	365.812	530.342	1.44976	0.535819	0.855176	1	0	na	hypothetical protein
gbs1659	597	222.152	287.855	123.598	0.429377	-1.21968	0.294127	0.948464	0	na	hypothetical protein
gbs1660	117	98.668	130.458	50.9827	0.390798	-1.35551	0.238459	0.948464	0	na	amidase
gbs1661	1475	140.054	163.363	105.091	0.643296	-0.636445	0.608823	1	0	greA	transcription elongation factor GreA
gbs1662	1474	1094.27	1329.2	741.886	0.558146	-0.841286	0.364327	0.952415	0	na	hypothetical protein
gbs1663	1473	93.5167	139.193	25.0026	0.179625	-2.47694	0.0862865	0.659821	0	na	GNAT family acetyltransferase
gbs1664	890	495.67	493.95	498.252	1.00871	0.0125114	0.768404	1	0	murC	UDP-N-acetylmuramate--L-alanine ligase
gbs1665	1472	257.517	261.988	250.811	0.957338	-0.0629	1	1	0	na	hypothetical protein
gbs1666	550	915.043	1110.18	622.339	0.560575	-0.83502	0.442617	0.976399	0	na	Snf2 family protein
gbs1667	348	734.903	803.497	632.011	0.786575	-0.346343	0.691321	1	0	engA	GTP-binding protein EngA
gbs1668	752	171.316	189.649	143.817	0.758329	-0.399105	0.665921	1	0	dnaI	primosomal protein DnaI
gbs1669	1471	148.502	200.85	69.9791	0.348414	-1.52113	0.157012	0.857875	0	na	hypothetical protein
gbs1670	1470	64.4024	92.7526	21.8773	0.235867	-2.08396	0.232827	0.948464	0	nrdR	transcriptional regulator NrdR
gbs1671	181	831.771	998.933	581.028	0.581649	-0.78178	0.347418	0.952415	0	na	hypothetical protein
gbs1672	4	1068.78	975.864	1208.15	1.23803	0.308049	0.57265	1	0	na	DNA-binding response regulator CsrR
gbs1673	1469	99.3728	62.5499	154.607	2.47174	1.30553	0.148609	0.828816	0	na	hypothetical protein
gbs1674	1468	7956.29	1005.61	18382.3	18.2797	4.19217	0.234051	0.948464	0	na	heat shock protein HtpX
gbs1675	1467	364.302	354.014	379.734	1.07265	0.101185	0.903695	1	0	na	hypothetical protein
gbs1676	1466	59.0241	55.725	63.9728	1.14801	0.199134	0.955404	1	0	gidB	16S rRNA methyltransferase GidB
gbs1677	1465	202.281	156.45	271.029	1.73237	0.792749	0.393898	0.957041	0	na	hypothetical protein
gbs1678	1464	93.0962	79.175	113.978	1.43957	0.525639	0.398676	0.96006	0	na	hypothetical protein
gbs1679	798	136.058	150.778	113.978	0.755934	-0.403669	0.979718	1	0	na	hypothetical protein
gbs1680	1	304.617	311.447	294.373	0.945177	-0.0813432	0.854582	1	0	na	ABC transporter ATP-binding protein
gbs1681	1463	165.2	132.315	214.529	1.62136	0.6972	0.5988	1	0	na	hypothetical protein
gbs1682	1462	4326.75	821.471	9584.68	11.6677	3.54445	0.366585	0.952415	0	na	serine/threonine transporter SstT
gbs1683	142	335.125	346.404	318.205	0.918595	-0.1225	0.640772	1	0	na	hypothetical protein
gbs1684	202	290.107	224.361	388.725	1.73258	0.792926	0.887346	1	0	na	zinc-containing alcohol dehydrogenase
gbs1685	650	1304.07	421.268	2628.28	6.23896	2.64131	0.368156	0.952415	0	na	hypothetical protein
gbs1686	1	231.033	316.752	102.454	0.323453	-1.62837	0.0611455	0.545429	0	na	hypothetical protein
gbs1687	509	301.902	439.198	95.9592	0.218488	-2.19438	0.0124541	0.214546	0	na	hypothetical protein
gbs1688	106	305.138	453.413	82.7247	0.182449	-2.45444	0.00922177	0.176984	0	na	hypothetical protein
gbs1689	103	476.864	703.389	137.077	0.194881	-2.35933	0.00729503	0.142892	0	na	hypothetical protein
gbs1690	1461	352.672	552.041	53.6193	0.0971292	-3.36395	0.000911328	0.0283856	0	na	hypothetical protein
gbs1691	1460	788.42	548.315	1148.58	2.09474	1.06677	0.24022	0.948464	0	na	hypothetical protein
gbs1692	141	39.767	36.2941	44.9765	1.23922	0.309436	1	1	0	na	DhaKLM operon coactivator DhaQ
gbs1693	1459	7.48304	10.3882	3.12532	0.300854	-1.73287	1	1	0	na	hypothetical protein
gbs1694	141	366.396	231.805	568.283	2.45156	1.2937	0.188839	0.904609	0	na	dihydroxyacetone kinase subunit DhaK
gbs1695	1458	96.1	94.762	98.107	1.0353	0.0500475	0.689429	1	0	na	hypothetical protein
gbs1696	1457	99.6926	65.4577	151.045	2.30752	1.20634	0.515979	1	0	na	phosphotransferase mannnose-specific family component IIA
gbs1697	33	5609.22	151.398	13795.9	91.1239	6.50976	0.22174	0.948464	0	na	glycerol uptake facilitator protein
gbs1698	1456	1513.99	1523.23	1500.13	0.984838	-0.0220423	0.928612	1	0	na	hypothetical protein
gbs1699	199	44.1765	30.653	64.4616	2.10294	1.07241	0.734302	1	0	na	hypothetical protein
gbs1700	1455	126.295	71.476	208.523	2.91738	1.54467	0.277492	0.948464	0	na	hypothetical protein
gbs1701	1454	13.826	7.96964	22.6104	2.83707	1.5044	0.754669	1	0	na	hypothetical protein
gbs1702	1453	55.4256	67.0476	37.9927	0.566652	-0.819464	0.747924	1	0	na	hypothetical protein
gbs1703	1452	2049.08	163.295	4877.75	29.8708	4.90066	0.000306755	0.0112413	0	na	iojap-related protein
gbs1704	1451	183.718	213.217	139.469	0.65412	-0.612373	0.741534	1	0	na	isochorismatase family protein
gbs1705	1450	144.536	177.736	94.7372	0.533023	-0.907729	0.617327	1	0	na	hypothetical protein
gbs1706	1449	155.299	182.521	114.467	0.627144	-0.673132	0.614839	1	0	nadD	nicotinic acid mononucleotide adenylyltransferase
gbs1707	1448	20.7393	26.0683	12.7457	0.488934	-1.03229	0.736644	1	0	na	hypothetical protein
gbs1708	1447	146.386	127.752	174.337	1.36465	0.44853	0.442781	0.976399	0	na	GTP-binding protein YqeH
gbs1709	1446	155.499	144.698	171.7	1.18661	0.246842	0.666788	1	0	na	hypothetical protein
gbs1710	1445	79.8101	71.4535	92.3451	1.29238	0.370031	0.667697	1	0	na	hypothetical protein
gbs1711	1444	887.863	915.12	846.977	0.925537	-0.111638	1	1	0	gatB	aspartyl/glutamyl-tRNA amidotransferase subunit B
gbs1712	830	649.357	544.859	806.103	1.47947	0.565081	0.465833	0.97717	0	gatA	aspartyl/glutamyl-tRNA amidotransferase subunit A
gbs1713	1443	90.3814	110.397	60.3587	0.546744	-0.871061	0.559646	1	0	gatC	aspartyl/glutamyl-tRNA amidotransferase subunit C
gbs1714	1314	211.939	332.234	31.4976	0.0948056	-3.39888	0.00201995	0.0509241	0	na	pyruvate phosphate dikinase
gbs1715	1442	67.7077	100.182	18.9963	0.189618	-2.39883	0.0833752	0.642374	0	na	hypothetical protein
gbs1716	1441	58.7701	67.9659	44.9765	0.661751	-0.59564	0.537165	1	0	na	CBS domain protein
gbs1717	1440	225.7	273.258	154.363	0.564898	-0.823938	0.716709	1	0	na	3-hydroxybutyryl-CoA dehydrogenase
gbs1718	1534	253.377	159.013	394.924	2.48359	1.31243	0.38046	0.95367	0	na	isochorismatase family protein
gbs1719	1535	602.146	376.967	939.914	2.49336	1.31809	0.294875	0.948464	0	na	transcriptional repressor CodY
gbs1720	274	1406.48	697.178	2470.44	3.54349	1.82517	0.423321	0.969397	0	na	aminotransferase AlaT
gbs1721	143	317.134	263.679	397.316	1.50682	0.591503	0.67645	1	0	na	hypothetical protein
gbs1722	14	240.69	260.377	211.159	0.810975	-0.302271	0.68722	1	0	na	hypothetical protein
gbs1723	1536	110.501	74.8119	164.035	2.19263	1.13266	0.572431	1	0	na	asparaginase family protein
gbs1724	1537	31.1177	32.948	28.3723	0.861123	-0.215709	1	1	0	na	shikimate 5-dehydrogenase
gbs1725	642	244.857	338.686	104.113	0.307403	-1.7018	0.142276	0.826567	0	na	oxidoreductase, aldo/keto reductase family
gbs1726	94	557.191	695.551	349.651	0.502696	-0.992241	0.324327	0.948464	0	recG	ATP-dependent DNA helicase RecG
gbs1727	43	3814.44	3611.06	4119.51	1.1408	0.19005	0.911621	1	0	na	immunogenic secreted protein
gbs1728	1538	216.41	316.113	66.8537	0.211487	-2.24136	0.0219794	0.302253	0	alr	alanine racemase
gbs1729	1539	64.4796	99.1318	12.5013	0.126108	-2.98727	0.057614	0.528824	0	acpS	4'-phosphopantetheinyl transferase
gbs1730	1540	169.243	231.252	76.2297	0.329639	-1.60104	0.137059	0.811253	0	na	phospho-2-dehydro-3-deoxyheptonate aldolase
gbs1731	135	2444.19	2972.04	1652.4	0.555981	-0.846893	0.31014	0.948464	0	secA	preprotein translocase subunit SecA
gbs1732	1541	359.088	373.585	337.342	0.902987	-0.147223	0.689344	1	0	na	mannose-6-phosphate isomerase, class I
gbs1733	895	4.7555	7.92583	0	0	neg inf	0.810629	1	0	na	fructokinase
gbs1734	17	112.454	79.9872	161.154	2.01475	1.0106	0.709034	1	0	na	hypothetical protein
gbs1735	1542	53.6041	55.3516	50.9827	0.92107	-0.118617	1	1	0	na	sucrose-6-phosphate hydrolase
gbs1736	263	38.4539	55.5926	12.7457	0.229269	-2.12489	0.189501	0.904609	0	na	sucrose operon repressor ScrR
gbs1737	1543	367.125	411.656	300.327	0.729558	-0.454906	0.946545	1	0	nusB	transcription antitermination protein NusB
gbs1738	1329	364.089	417.957	283.286	0.677787	-0.561096	0.622731	1	0	na	hypothetical protein
gbs1739	1544	391.273	397.405	382.074	0.961423	-0.0567564	0.657566	1	0	na	elongation factor P
gbs1740	1	16.7653	11.2738	25.0026	2.21776	1.1491	0.315653	0.948464	0	na	hypothetical protein
gbs1741	1	28.9989	25.0867	34.8673	1.38987	0.474954	0.588669	1	0	na	hypothetical protein
gbs1742	1	13.0047	15.4239	9.37597	0.607884	-0.718131	1	1	0	na	hypothetical protein
gbs1743	799	9.2312	11.2182	6.25065	0.557186	-0.843769	1	1	0	na	hypothetical protein
gbs1744	1236	8.83465	4.30668	15.6266	3.62846	1.85936	0.283098	0.948464	0	na	hypothetical protein
gbs1745	1710	0.538938	0.89823	0	0	neg inf	1	1	0	na	hypothetical protein
gbs1746	1711	NA	NA	NA	NA	NA	NA	NA	0	na	hypothetical protein
gbs1748	2043	25.0865	7.4965	51.4715	6.86607	2.77949	0.301905	0.948464	0	na	hypothetical protein
gbs1749	1712	15.5466	15.3304	15.871	1.03527	0.0500014	1	1	0	na	hypothetical protein
gbs1750	1545	31.6717	44.452	12.5013	0.281231	-1.83017	0.499399	0.993072	0	na	cytidine/deoxycytidylate deaminase family protein
gbs1751	239	242.737	232.373	258.283	1.1115	0.152513	0.833298	1	0	na	hypothetical protein
gbs1752	1546	108.989	164.653	25.4914	0.154818	-2.69135	0.0174462	0.261007	0	na	hypothetical protein
gbs1753	1357	334.501	292.136	398.049	1.36255	0.446307	0.866846	1	0	na	hypothetical protein
gbs1754	838	1080.48	1075.62	1087.78	1.01131	0.0162213	0.922529	1	0	uvrA	excinuclease ABC subunit A
gbs1755	1547	505.552	188.042	981.817	5.22126	2.3844	0.320017	0.948464	0	na	hypothetical protein
gbs1756	352	175.898	184.621	162.813	0.881877	-0.181351	0.880343	1	0	na	hypothetical protein
gbs1757	1548	768.833	780.059	751.995	0.964024	-0.052859	1	1	0	rpsR	30S ribosomal protein S18
gbs1758	42	2188.09	2464.44	1773.55	0.719658	-0.474617	0.649084	1	0	na	single-stranded DNA-binding protein
gbs1759	1549	734.715	813.473	616.577	0.757956	-0.399814	0.797799	1	0	rpsF	30S ribosomal protein S6
gbs1760	899	181.689	99.5014	304.971	3.06499	1.61588	0.286881	0.948464	0	na	A/G-specific adenine glycosylase
gbs1761	210	49.6184	51.1182	47.3686	0.926649	-0.109905	0.801559	1	0	na	hypothetical protein
gbs1762	1550	1086.84	838.499	1459.36	1.74045	0.799458	0.466977	0.97717	0	na	thioredoxin
gbs1763	1551	53.7767	55.9653	50.4939	0.902237	-0.148421	0.80774	1	0	na	hypothetical protein
gbs1764	1391	257.949	252.615	265.949	1.05278	0.0742064	0.645449	1	0	na	MutS2 family protein
gbs1765	1552	609.091	123.888	1336.9	10.7912	3.43178	0.360998	0.952415	0	na	hypothetical protein
gbs1766	1553	63.042	88.0758	25.4914	0.289425	-1.78874	0.171294	0.872543	0	na	hypothetical protein
gbs1767	1554	89.6763	75.3958	111.097	1.47352	0.559265	0.450202	0.976399	0	na	ribonuclease HIII
gbs1768	269	172.479	35.7416	377.586	10.5643	3.40113	0.0167349	0.256422	0	na	signal peptidase I
gbs1769	1555	94.0991	84.6878	108.216	1.27782	0.353689	0.659906	1	0	na	hypothetical protein
gbs1770	1556	274.233	330.25	190.208	0.57595	-0.795985	0.560398	1	0	na	hypothetical protein
gbs1771	1557	204.225	103.887	354.731	3.41457	1.7717	0.117468	0.761741	0	na	DNA polymerase IV
gbs1772	848	3654.89	2220.62	5806.31	2.61472	1.38666	0.0866692	0.659821	0	na	hypothetical protein
gbs1773	1558	128.295	70.4796	215.018	3.05078	1.60918	0.277807	0.948464	0	na	FMN-binding protein
gbs1774	1233	355.908	290.636	453.816	1.56146	0.642893	0.535993	1	0	na	hypothetical protein
gbs1775	1721	152.413	154.302	149.578	0.969385	-0.0448578	1	1	0	na	hypothetical protein
gbs1776	1559	1052.82	127.691	2440.51	19.1127	4.25646	0.356674	0.952415	0	na	hypothetical protein
gbs1777	33	25045.2	477.37	61896.9	129.662	7.01862	0.188605	0.904609	0	na	hypothetical protein
gbs1778	143	800.303	595.867	1106.96	1.85773	0.893537	0.255361	0.948464	0	na	hypothetical protein
gbs1779	1560	1381.06	983.527	1977.37	2.01049	1.00754	0.213283	0.946816	0	na	hypothetical protein
gbs1780	1561	17.1199	28.5332	0	0	neg inf	0.111702	0.749942	0	na	hypothetical protein
gbs1781	1562	161.434	162.761	159.443	0.979618	-0.0297091	1	1	0	na	x-prolyl-dipeptidyl aminopeptidase
gbs1782	1563	11.7262	15.3765	6.25065	0.406506	-1.29865	1	1	0	na	hypothetical protein
gbs1783	720	302.549	425.853	117.592	0.276133	-1.85657	0.0540538	0.505891	0	na	polyprenyl synthetase family protein
gbs1784	1	940.964	1426.23	213.062	0.149388	-2.74286	0.00166617	0.0433661	0	na	ABC transporter ATP-binding protein
gbs1785	1	980.668	1460.5	260.92	0.178651	-2.48478	0.00398555	0.0890887	0	na	ABC transporter ATP-binding protein
gbs1786	1564	3040.88	2240.16	4241.96	1.8936	0.921133	0.722537	1	0	na	cytochrome d ubiquinol oxidase, subunit II
gbs1787	1565	2313.23	2738.9	1674.73	0.61146	-0.70967	0.221729	0.948464	0	na	hypothetical protein
gbs1788	1566	1250.26	1923.3	240.702	0.12515	-2.99827	0.000825484	0.0265396	0	na	pyridine nucleotide-disulphide oxidoreductase family protein
gbs1789	1567	1697.77	2420.45	613.748	0.253568	-1.97956	0.0124181	0.214546	0	na	1,4-dihydroxy-2-naphthoate octaprenyltransferase
gbs1790	1568	11.3217	14.7024	6.25065	0.425143	-1.23398	1	1	0	na	hypothetical protein
gbs1791	1569	163.485	153.352	178.684	1.16519	0.220567	0.815026	1	0	na	hypothetical protein
gbs1792	1570	172.447	180.01	161.102	0.894964	-0.160098	0.785115	1	0	na	cyclopropane-fatty-acyl-phospholipid synthase
gbs1793	1068	27.4084	35.1	15.871	0.452165	-1.14508	0.664775	1	0	na	MerR family transcriptional regulator
gbs1794	1158	20.0281	18.4694	22.366	1.21098	0.276172	0.932861	1	0	na	DNA polymerase III subunit epsilon
gbs1795	1571	79.1377	77.2351	81.9916	1.06158	0.0862183	0.591591	1	0	na	hypothetical protein
gbs1796	1572	164.679	187.573	130.338	0.694863	-0.5252	0.735782	1	0	na	hypothetical protein
gbs1797	1573	44.3709	42.2095	47.613	1.12802	0.173789	0.756062	1	0	na	hypothetical protein
gbs1798	138	133.594	118.119	156.807	1.32753	0.408746	0.786154	1	0	rpsN	30S ribosomal protein S14
gbs1799	1574	445.748	636.293	159.932	0.25135	-1.99223	0.0171665	0.260647	0	na	hypothetical protein
gbs1800	1575	2855.01	472.777	6428.37	13.597	3.76522	0.16604	0.867906	0	na	DNA-binding/iron metalloprotein/AP endonuclease
gbs1801	1576	57.82	75.3682	31.4976	0.417917	-1.25871	0.553193	1	0	na	hypothetical protein
gbs1802	1577	224.948	279.851	142.595	0.509538	-0.972738	0.450477	0.976399	0	na	hypothetical protein
gbs1803	1578	70.3952	50.163	100.743	2.00832	1.00599	0.219111	0.948464	0	na	hypothetical protein
gbs1804	95	1979.78	1478.91	2731.1	1.8467	0.884953	0.385595	0.95367	0	na	hypothetical protein
gbs1805	104	216.92	157.243	306.437	1.94882	0.962598	0.742948	1	0	na	hypothetical protein
gbs1806	1579	3447.33	2902.86	4264.04	1.46891	0.554748	0.466908	0.97717	0	glnA	glutamine synthetase, type I
gbs1807	1580	572.014	558.846	591.767	1.05891	0.0825797	0.601667	1	0	na	transcriptional regulator GlnR
gbs1808	1581	37.9123	35.2865	41.8512	1.18604	0.246153	1	1	0	na	hypothetical protein
gbs1809	1582	17081.5	4198.29	36406.2	8.67166	3.11631	0.153361	0.849524	0	pgk	phosphoglycerate kinase
gbs1810	1583	79.9776	101.717	47.3686	0.46569	-1.10256	0.547799	1	0	na	hypothetical protein
gbs1811	1584	38232.3	23884.1	59754.4	2.50185	1.32299	0.124504	0.783301	0	na	glyceraldehyde-3-phosphate dehydrogenase
gbs1812	107	14128.7	7422.81	24187.5	3.25853	1.70422	0.134758	0.805158	0	fusA	elongation factor G
gbs1813	1585	4916.15	1473.77	10079.7	6.83939	2.77387	0.236121	0.948464	0	rpsG	30S ribosomal protein S7
gbs1814	1586	5654.72	2369.35	10582.8	4.46652	2.15915	0.497927	0.993072	0	rpsL	30S ribosomal protein S12
gbs1815	500	1124.13	1306.12	851.132	0.651648	-0.617836	0.390503	0.95367	0	na	pur operon repressor
gbs1816	1587	179.44	212.338	130.093	0.612671	-0.706817	0.6336	1	0	na	HD domain protein
gbs1817	1588	156.132	205.558	81.9916	0.398872	-1.326	0.347001	0.952415	0	na	hypothetical protein
gbs1818	1589	164.045	140.644	199.147	1.41596	0.501779	0.865867	1	0	na	hypothetical protein
gbs1819	1590	841.842	429.605	1460.2	3.39893	1.76508	0.362924	0.952415	0	na	ribulose-phosphate 3-epimerase
gbs1820	1591	455.841	456.9	454.253	0.994207	-0.00838236	0.820888	1	0	na	ribosome-associated GTPase
gbs1821	1592	123.269	121.291	126.235	1.04076	0.0576341	0.594013	1	0	na	hypothetical protein
gbs1822	1593	733.278	121.405	1651.09	13.5998	3.76551	0.0382476	0.428804	0	ksgA	dimethyladenosine transferase
gbs1823	2044	54.5378	44.4066	69.7347	1.57037	0.651103	0.420857	0.968399	0	na	hypothetical protein
gbs1824	204	1519.9	87.5221	3668.47	41.9148	5.38939	5.06762e-05	0.00234841	0	na	primase-related protein
gbs1825	204	107.911	75.4771	156.562	2.0743	1.05263	0.365818	0.952415	0	na	hypothetical protein
gbs1826	205	39.0836	41.7315	35.1117	0.841373	-0.249183	0.974558	1	0	na	hypothetical protein
gbs1827	206	24.763	30.691	15.871	0.517122	-0.951423	0.785616	1	0	na	hypothetical protein
gbs1828	187	125.924	113.669	144.305	1.26952	0.344287	0.92914	1	0	na	hypothetical protein
gbs1829	251	16.1199	18.5323	12.5013	0.674569	-0.567961	1	1	0	na	hypothetical protein
gbs1830	1594	630.37	616.157	651.689	1.05767	0.0808841	0.771117	1	0	na	D-alanyl-lipoteichoic acid biosynthesis protein DltD
gbs1831	1595	152.381	117.362	204.908	1.74595	0.804014	0.538416	1	0	na	D-alanine--poly(phosphoribitol) ligase subunit 2
gbs1832	1596	787.48	675.997	954.704	1.41229	0.498036	0.468454	0.97717	0	na	hypothetical protein
gbs1833	1662	821.838	783.3	879.645	1.123	0.167355	0.647675	1	0	na	D-alanine--poly(phosphoribitol) ligase subunit 1
[truncated: 299 more rows]

## Sheet: NEM316 up reg & GO
locus tag	mcl.cluster	baseMean	baseMeanA	baseMeanB	foldChange	log2FoldChange	pval	padj	partial	gene	notes	product	Seq. Description - blast2go	Seq. Length	#Hits	min. eValue	mean Similarity	#GOs	GOs	Enzyme Codes	InterProScan
[truncated: 48 more rows]

[truncated: 4 more sheets: NEM316 down reg & GO, human CCUG 37738, human CCUG 37738 up reg & GO, human CCUG 37738 down reg & GO]
