# Supplementary material for: Transcriptomic and genomic evidence for Streptococcus agalactiae adaptation to the bovine environment
Source: BMC Genomics. 2013 Dec 27;14:920. doi: 10.1186/1471-2164-14-920 (PMC3890567; doi:10.1186/1471-2164-14-920)
Supplement: Additional file 3 — Uniquely up regulated genes for NEM316 and FSL S3-586. [file 1471-2164-14-920-S3.xlsx]

## Sheet: Sheet1
locus_tag	mcl.cluster	FSL S3-586	NEM316	CCUG 37738	notes	notes	product	Seq. Description	GOs
FSLS3586_00500	1762	bovine					hypothetical protein	family transcriptional regulator	F:specific transcriptional repressor activity; P:regulation of transcription, DNA-dependent; P:transcription, DNA-dependent; F:sequence-specific DNA binding transcription factor activity; F:DNA binding
FSLS3586_01665	420	bovine					xanthine/uracil permease family protein	xanthine uracil permease family protein	P:transmembrane transport; C:membrane; F:transporter activity
FSLS3586_04875	116	bovine					hypothetical protein	23s rrna (uracil-5-)-methyltransferase	F:metal ion binding; F:RNA binding; P:RNA methylation; F:tRNA (uracil-5-)-methyltransferase activity; F:4 iron, 4 sulfur cluster binding; P:RNA processing
FSLS3586_07316	1079	bovine					conjugal transfer protein, interruption-C	conjugal transfer protein	P:cell cycle; C:integral to membrane; F:ATP binding; F:DNA binding; P:cell division; P:chromosome segregation
FSLS3586_07998	1151	bovine					cyclic nucleotide-binding domain-containing protein	cyclic nucleotide-binding domain protein	F:DNA binding; P:regulation of transcription, DNA-dependent
FSLS3586_08765	995	bovine					site-specific tyrosine recombinase XerS	site-specific tyrosine recombinase	P:cell cycle; C:cytoplasm; F:DNA binding; P:cell division; P:chromosome segregation; P:DNA integration; P:DNA recombination
FSLS3586_09285	1880	bovine					hypothetical protein	---NA---	-
FSLS3586_09582	1883	bovine					hypothetical protein	hypothetical protein FSLSAGS3026_00185 [Streptococcus agalactiae FSL S3-026]	-
FSLS3586_10962	52	bovine					copper-transporter ATPase CopA	copper-translocating p-type atpase	F:copper-exporting ATPase activity; C:integral to membrane; F:metal ion binding; P:ATP biosynthetic process; F:ATP binding; P:copper ion export
FSLS3586_02692	101	bovine	NEM316		Lac.2	lacG	6-phospho-beta-galactosidase	6-phospho-beta-galactosidase	P:lactose catabolic process via tagatose-6-phosphate; F:6-phospho-beta-galactosidase activity; F:cation binding
FSLS3586_02697	1636	bovine	NEM316		Lac.2	lacE	PTS system lactose-specific transporter subunits IICB	pts lactose-specific iibc component	; C:plasma membrane; P:phosphoenolpyruvate-dependent sugar phosphotransferase system; F:sugar:hydrogen symporter activity; C:integral to membrane; F:protein-N(PI)-phosphohistidine-sugar phosphotransferase activity
FSLS3586_02702	1621	bovine	NEM316		Lac.2	lacF	PTS system lactose-specific transporter subunit IIA	pts lactose-specific iia component	C:membrane; P:phosphoenolpyruvate-dependent sugar phosphotransferase system; F:sugar:hydrogen symporter activity; F:protein-N(PI)-phosphohistidine-sugar phosphotransferase activity
FSLS3586_05359	844	bovine	NEM316				dihydroorotate dehydrogenase 1A	dihydroorotate dehydrogenase 1a	C:cytoplasm; P:UMP biosynthetic process; F:dihydroorotate oxidase activity; P:oxidation-reduction process; F:nucleotide binding; P:'de novo' pyrimidine nucleobase biosynthetic process
FSLS3586_09687	1292	bovine	NEM316				acetyltransferase	gnat family acetyltransferase	P:metabolic process; F:N-acetyltransferase activity
FSLS3586_09702	1089	bovine	NEM316		purF		amidophosphoribosyltransferase	amidophosphoribosyltransferase	P:purine nucleotide biosynthetic process; F:metal ion binding; P:purine nucleobase biosynthetic process; F:amidophosphoribosyltransferase activity; P:nucleoside metabolic process
FSLS3586_09712	1296	bovine	NEM316		purC		phosphoribosylaminoimidazole-succinocarboxamide synthase	phosphoribosylaminoimidazole-succinocarboxamide synthase	P:purine nucleotide biosynthetic process; F:phosphoribosylaminoimidazolesuccinocarboxamide synthase activity; F:ATP binding
FSLS3586_10188	1082	bovine	NEM316				guanosine 5'-monophosphate oxidoreductase	guanosine 5 -monophosphate oxidoreductase	F:GMP reductase activity; P:oxidation-reduction process; P:purine nucleotide metabolic process
FSLS3586_01188	29	bovine		human			glutathione reductase	glutathione reductase	C:cytoplasm; F:flavin adenine dinucleotide binding; F:NADP binding; P:cell redox homeostasis; F:glutathione-disulfide reductase activity; P:glutathione metabolic process; P:oxidation-reduction process
FSLS3586_03227	103	bovine		human			ABC transporter substrate-binding protein	polar amino acid abc uptake transporter substrate binding protein	P:transport; C:outer membrane-bounded periplasmic space; F:transporter activity
FSLS3586_04094	709	bovine		human			hypothetical protein	5 -nucleotidase family protein	P:nucleotide catabolic process; F:binding; F:phosphoprotein phosphatase activity
FSLS3586_04527	759	bovine		human			tRNA(Ile)-lysidine synthetase	trna -lysidine synthetase	C:cytoplasm; F:ligase activity, forming carbon-nitrogen bonds; P:tRNA modification; F:ATP binding; P:translation
FSLS3586_06041	928	bovine		human			hypothetical protein	hemolysin iii	C:integral to membrane; P:cytolysis
FSLS3586_06121	10	bovine		human			ATP-dependent Clp protease, ATP-binding subunit	atp-dependent clp atp-binding subunit	F:peptidase activity; F:DNA binding; C:intracellular; F:nuclease activity; F:ATP binding; P:nucleotide-excision repair; F:nucleoside-triphosphatase activity; F:transcription factor binding; P:regulation of transcription, DNA-dependent
FSLS3586_07898	1139	bovine		human			bifunctional glutamate--cysteine ligase/glutathione synthetase	bifunctional glutamate--cysteine ligase glutathione synthetase	F:metal ion binding; F:glutamate-cysteine ligase activity; F:ATP binding; F:glutathione synthase activity; P:glutathione biosynthetic process
FSLS3586_10054	29	bovine		human			pyridine nucleotide-disulfide oxidoreductase	pyridine nucleotide-disulfide oxidoreductase	P:cell redox homeostasis; F:flavin adenine dinucleotide binding; C:cytoplasm; F:mercury (II) reductase activity; P:oxidation-reduction process; F:oxidoreductase activity, acting on the CH-OH group of donors, NAD or NADP as acceptor; F:dihydrolipoyl dehydrogenase activity
FSLS3586_11179	103	bovine		human			ABC transporter substrate-binding protein	abc transporter substrate-binding protein	P:transport; C:outer membrane-bounded periplasmic space; F:transporter activity
FSLS3586_02687	151	bovine	NEM316	human	Lac.2	lacX	aldose 1-epimerase	aldose 1-epimerase	F:carbohydrate binding; P:carbohydrate metabolic process; F:aldose 1-epimerase activity
FSLS3586_02707	220	bovine	NEM316	human	Lac.2	lacD	tagatose 1,6-diphosphate aldolase	tagatose -diphosphate aldolase	F:tagatose-bisphosphate aldolase activity; P:lactose catabolic process via tagatose-6-phosphate; F:tagatose-6-phosphate kinase activity
FSLS3586_02712	20	bovine	NEM316	human	Lac.2	lacC	tagatose-6-phosphate kinase	tagatose-6-phosphate kinase	P:phosphorylation; F:ATP binding; P:lactose catabolic process via tagatose-6-phosphate; F:tagatose-6-phosphate kinase activity
FSLS3586_02717	152	bovine	NEM316	human	Lac.2	lacB	galactose-6-phosphate isomerase subunit LacB	galactose-6-phosphate isomerase subunit	P:lactose catabolic process via tagatose-6-phosphate; F:galactose-6-phosphate isomerase activity
FSLS3586_02722	153	bovine	NEM316	human	Lac.2	lacA	galactose-6-phosphate isomerase subunit LacA	galactose-6-phosphate isomerase subunit	P:lactose catabolic process via tagatose-6-phosphate; F:galactose-6-phosphate isomerase activity
FSLS3586_08925	1	bovine	NEM316	human			iron ABC transporter ATP-binding protein	iron compound abc atp-binding protein	F:ATPase activity; P:ATP catabolic process; F:ATP binding
FSLS3586_10183	1356	bovine	NEM316	human			xanthine phosphoribosyltransferase	xanthine phosphoribosyltransferase	P:purine ribonucleoside salvage; C:cytoplasm; P:xanthine metabolic process; F:xanthine phosphoribosyltransferase activity
FSLS3586_11174	1461	bovine	NEM316	human			glutamine amidotransferase class I	glutamine amidotransferase	P:glutamine metabolic process; F:gamma-glutamyl-gamma-aminobutyrate hydrolase activity; F:lyase activity; F:transferase activity
gbs0668	683		NEM316				D-lactate dehydrogenase	d-lactate dehydrogenase	F:NAD binding; F:D-lactate dehydrogenase activity; P:oxidation-reduction process; F:oxidoreductase activity, acting on the CH-OH group of donors, NAD or NADP as acceptor; F:oxidoreductase activity; F:catalytic activity; F:cofactor binding; P:metabolic process; F:binding
gbs0789	656		NEM316				hypothetical protein	major facilitator superfamily protein	P:transmembrane transport
gbs1264	485		NEM316				alpha-acetolactate decarboxylase	alpha-acetolactate decarboxylase	C:endoplasmic reticulum membrane; P:polyol metabolic process; F:lyase activity; F:acetolactate decarboxylase activity
gbs1332	235		NEM316		Lac.2	lacT	hypothetical protein	transcription antiterminator	P:regulation of transcription, DNA-dependent; F:RNA binding
gbs1508	1508		NEM316				4-alpha-glucanotransferase	4-alpha-glucanotransferase	F:4-alpha-glucanotransferase activity; F:transferase activity; P:carbohydrate metabolic process; F:cation binding; F:catalytic activity; F:transferase activity, transferring glycosyl groups
gbs1619	1824		NEM316				hypothetical protein	d-3-phosphoglycerate dehydrogenase	F:phosphoglycerate dehydrogenase activity; F:NAD binding; P:oxidation-reduction process; F:amino acid binding; F:oxidoreductase activity; F:oxidoreductase activity, acting on the CH-OH group of donors, NAD or NADP as acceptor; F:catalytic activity; F:cofactor binding; P:metabolic process; F:binding; F:4-phosphoerythronate dehydrogenase activity
gbs1627	1083		NEM316				hypothetical protein	cbs domain protein	P:metabolic process; F:catalytic activity; F:IMP dehydrogenase activity; P:oxidation-reduction process; F:oxidoreductase activity
gbs1630	1497		NEM316				hypothetical protein	branched-chain amino acid abc superfamily atp binding cassette permease protein	C:integral to membrane; C:membrane; P:transport; C:plasma membrane; F:transporter activity
gbs1631	1336		NEM316				hypothetical protein	branched-chain amino acid abc superfamily atp binding cassette membrane protein	C:integral to membrane; C:membrane; P:transport; C:plasma membrane; F:transporter activity
gbs1632	1496		NEM316				hypothetical protein	branched-chain amino acid abc amino acid-binding protein	P:amino acid transport; C:outer membrane-bounded periplasmic space; F:receptor activity
gbs2002	850		NEM316				glycerol dehydrogenase	glycerol dehydrogenase	F:metal ion binding; P:oxidation-reduction process; F:oxidoreductase activity; F:alcohol dehydrogenase (NAD) activity; F:oxidoreductase activity, acting on CH-OH group of donors; F:glycerol dehydrogenase activity
gbs0023	1296	bovine	NEM316		purC		phosphoribosylaminoimidazole-succinocarboxamide synthase	phosphoribosylaminoimidazole-succinocarboxamide synthase	P:purine nucleotide biosynthetic process; F:ATP binding; F:ligase activity; F:nucleotide binding; F:phosphoribosylaminoimidazolesuccinocarboxamide synthase activity
gbs0025	1089	bovine	NEM316		purF		amidophosphoribosyltransferase	amidophosphoribosyltransferase	F:metal ion binding; P:purine nucleotide biosynthetic process; P:nucleoside metabolic process; F:transferase activity; P:purine nucleobase biosynthetic process; P:metabolic process; F:amidophosphoribosyltransferase activity; F:transferase activity, transferring glycosyl groups
gbs0028	1292	bovine	NEM316				GNAT family acetyltransferase	gnat family acetyltransferase	F:transferase activity; P:metabolic process; F:N-acetyltransferase activity; F:transferase activity, transferring acyl groups other than amino-acyl groups; P:proteolysis; F:cysteine-type endopeptidase activity;
gbs0553	844	bovine	NEM316		pyrD		dihydroorotate dehydrogenase 1A	dihydroorotate dehydrogenase 1a	P:'de novo' pyrimidine nucleobase biosynthetic process; C:cytoplasm; P:oxidation-reduction process; F:oxidoreductase activity; F:catalytic activity; P:UMP biosynthetic process; F:dihydroorotate oxidase activity; P:pyrimidine nucleotide biosynthetic process; P:metabolic process; F:dihydroorotate dehydrogenase activity; F:nucleotide binding
gbs1154	1082	bovine	NEM316		guaC		guanosine 5'-monophosphate oxidoreductase	guanosine 5 -monophosphate oxidoreductase	P:oxidation-reduction process; P:purine nucleotide metabolic process; F:oxidoreductase activity; P:metabolic process; F:GMP reductase activity; F:catalytic activity
gbs1329	101	bovine	NEM316		Lac.2	lacG	6-phospho-beta-galactosidase	6-phospho-beta-galactosidase	F:cation binding; F:hydrolase activity; P:carbohydrate metabolic process; F:catalytic activity; F:hydrolase activity, hydrolyzing O-glycosyl compounds; P:lactose catabolic process via tagatose-6-phosphate; F:6-phospho-beta-galactosidase activity; P:metabolic process; F:hydrolase activity, acting on glycosyl bonds; P:lactose catabolic process
gbs1330	1636	bovine	NEM316		Lac.2	lacE	hypothetical protein	pts family lactose porter iicb component	P:phosphoenolpyruvate-dependent sugar phosphotransferase system; F:sugar:hydrogen symporter activity; C:integral to membrane; C:membrane; ; P:carbohydrate transport; P:transport; F:protein-N(PI)-phosphohistidine-sugar phosphotransferase activity; C:plasma membrane; F:transferase activity
gbs1331	1621	bovine	NEM316		Lac.2	lacF	hypothetical protein	lactose-specific phosphotransferase enzyme iia component	P:phosphoenolpyruvate-dependent sugar phosphotransferase system; C:membrane; F:sugar:hydrogen symporter activity; P:transport; F:transferase activity; F:protein-N(PI)-phosphohistidine-sugar phosphotransferase activity
gbs0123	1332		NEM316	human			argininosuccinate synthase	argininosuccinate synthase	F:ATP binding; F:ligase activity; C:cytoplasm; F:nucleotide binding; P:cellular amino acid biosynthetic process; P:arginine biosynthetic process; F:argininosuccinate synthase activity
gbs0124	1279		NEM316	human			argininosuccinate lyase	argininosuccinate lyase	C:cytoplasm; P:arginine biosynthetic process via ornithine; F:argininosuccinate lyase activity; F:catalytic activity; P:cellular amino acid biosynthetic process; P:arginine biosynthetic process; F:lyase activity
gbs0146	131		NEM316	human			hypothetical protein	oligopeptide abc permease protein	C:integral to membrane; C:membrane; P:transport; C:plasma membrane; F:transporter activity
gbs0158	316		NEM316	human			hypothetical protein	dna binding protein	P:oxidation-reduction process; F:oxidoreductase activity; F:superoxide dismutase activity; F:DNA binding
gbs0537	6		NEM316	human			hypothetical protein	amino acid abc transporter permease	C:integral to membrane; C:membrane; P:transport; C:plasma membrane; F:transporter activity
gbs1279	25		NEM316	human			hypothetical protein	clostridial hydrophobic w	F:metallopeptidase activity; F:transferase activity; F:dextransucrase activity; F:peptidase activity; F:transferase activity, transferring glycosyl groups; P:metabolic process; F:catalytic activity
gbs1501	596		NEM316	human			hypothetical protein	polar amino acid abc transporter amino acid-binding protein	C:outer membrane-bounded periplasmic space; P:transport; F:transporter activity; F:exopolyphosphatase activity; F:hydrolase activity
gbs1788	1566		NEM316	human			pyridine nucleotide-disulphide oxidoreductase family protein	pyridine nucleotide-disulfide oxidoreductase	P:oxidation-reduction process; F:oxidoreductase activity; F:flavin adenine dinucleotide binding
gbs1920	231		NEM316	human	Lac.1	IIC	hypothetical protein	pts galactose-specific iic component	P:phosphoenolpyruvate-dependent sugar phosphotransferase system; C:integral to membrane; F:transferase activity; F:protein-N(PI)-phosphohistidine-sugar phosphotransferase activity
gbs1921	1046		NEM316	human	Lac.1	IIB	PTS system, IIB component	pts galactose-specific iib component	F:protein-N(PI)-phosphohistidine-sugar phosphotransferase activity; P:phosphoenolpyruvate-dependent sugar phosphotransferase system; F:transferase activity
gbs1922	1047		NEM316	human	Lac.1	IIA	PTS system, IIA component	pts galactose-specific iia component	P:phosphoenolpyruvate-dependent sugar phosphotransferase system; F:transferase activity; F:sugar:hydrogen symporter activity; P:transport; F:transporter activity; F:protein-N(PI)-phosphohistidine-sugar phosphotransferase activity
gbs2053	1389		NEM316	human			hypothetical protein	cold shock protein	P:regulation of transcription, DNA-dependent; F:nucleic acid binding; C:cytoplasm; F:DNA binding; P:response to stress; P:transcription, DNA-dependent
gbs0147	1	bovine	NEM316	human			oligopeptide ABC transporter, ATP-binding protein	oligopeptide abc atp-binding protein	F:hydrolase activity; P:transport; P:ATP catabolic process; F:nucleotide binding; F:nucleoside-triphosphatase activity; F:ATP binding; F:ATPase activity; P:peptide transport; F:peptide transporter activity
gbs0148	1	bovine	NEM316	human			oligopeptide ABC transporter, ATP-binding protein	oligopeptide abc transporter atp-binding protein	F:ATPase activity; F:ATP binding; F:nucleotide binding; F:nucleoside-triphosphatase activity; P:peptide transport; P:transport; P:ATP catabolic process; F:hydrolase activity; F:phosphate ion transmembrane-transporting ATPase activity; P:protein transport; C:membrane; C:plasma membrane
gbs1117	1356	bovine	NEM316	human			xanthine phosphoribosyltransferase	xanthine phosphoribosyltransferase	F:transferase activity; F:transferase activity, transferring pentosyl groups; F:transferase activity, transferring glycosyl groups; C:cytoplasm; P:xanthine metabolic process; P:purine-containing compound salvage; P:nucleoside metabolic process; P:purine ribonucleoside salvage; F:xanthine phosphoribosyltransferase activity
gbs1328	151	bovine	NEM316	human	Lac.2	lacX	hypothetical protein	aldose 1-epimerase	F:carbohydrate binding; P:carbohydrate metabolic process; F:catalytic activity; F:isomerase activity; F:aldose 1-epimerase activity
gbs1333	220	bovine	NEM316	human	Lac.2	lacD	tagatose 1,6-diphosphate aldolase	tagatose-bisphosphate aldolase	P:lactose metabolic process; P:metabolic process; P:lactose catabolic process via tagatose-6-phosphate; F:catalytic activity; F:tagatose-bisphosphate aldolase activity; F:lyase activity; F:tagatose-6-phosphate kinase activity
gbs1334	20	bovine	NEM316	human	Lac.2	lacC	tagatose-6-phosphate kinase	tagatose-6-phosphate kinase	F:transferase activity; P:lactose metabolic process; P:phosphorylation; F:tagatose-6-phosphate kinase activity; F:nucleotide binding; F:ATP binding; F:kinase activity; P:carbohydrate metabolic process; P:lactose catabolic process via tagatose-6-phosphate; F:phosphotransferase activity, alcohol group as acceptor
gbs1335	152	bovine	NEM316	human	Lac.2	lacB	galactose-6-phosphate isomerase subunit LacB	galactose-6-phosphate isomerase subunit	F:intramolecular oxidoreductase activity, interconverting aldoses and ketoses; P:lactose catabolic process; F:galactose-6-phosphate isomerase activity; P:lactose metabolic process; P:carbohydrate metabolic process; F:isomerase activity; P:lactose catabolic process via tagatose-6-phosphate
gbs1336	153	bovine	NEM316	human	Lac.2	lacA	galactose-6-phosphate isomerase subunit LacA	galactose-6-phosphate isomerase subunit	P:lactose catabolic process; F:galactose-6-phosphate isomerase activity; P:lactose metabolic process; P:carbohydrate metabolic process; F:isomerase activity; P:lactose catabolic process via tagatose-6-phosphate
gbs1628	1	bovine	NEM316	human			hypothetical protein	branched-chain amino acid abc atp-binding protein	F:ATPase activity; F:ATP binding; F:nucleotide binding; F:nucleoside-triphosphatase activity; P:ATP catabolic process; F:hydrolase activity
gbs1629	1	bovine	NEM316	human			hypothetical protein	branched-chain amino acid transport system atp-binding protein	F:ATPase activity; F:ATP binding; F:hydrolase activity; F:nucleotide binding; F:nucleoside-triphosphatase activity; P:ATP catabolic process; F:sulfate transmembrane-transporting ATPase activity
gbs1690	1461	bovine	NEM316	human			hypothetical protein	glutamine amidotransferase	F:transferase activity; F:hydrolase activity; P:glutamine metabolic process; F:gamma-glutamyl-gamma-aminobutyrate hydrolase activity; F:anthranilate synthase activity; F:lyase activity
gbs1784	1	bovine	NEM316	human			ABC transporter ATP-binding protein	abc transporter atp-binding protein	F:ATPase activity, coupled to transmembrane movement of substances; C:integral to membrane; P:transport; P:ATP catabolic process; F:nucleotide binding; F:nucleoside-triphosphatase activity; F:ATP binding; F:ATPase activity; P:transmembrane transport; F:hydrolase activity
gbs1914	151	bovine	NEM316	human	Lac.1	lacX	hypothetical protein	aldose 1-epimerase	F:carbohydrate binding; P:carbohydrate metabolic process; F:catalytic activity; F:isomerase activity
gbs1915	220	bovine	NEM316	human	Lac.1	lacD	tagatose 1,6-diphosphate aldolase	tagatose -diphosphate aldolase	P:lactose metabolic process; P:metabolic process; P:lactose catabolic process via tagatose-6-phosphate; F:catalytic activity; F:tagatose-bisphosphate aldolase activity; F:lyase activity; F:tagatose-6-phosphate kinase activity
gbs1916	20	bovine	NEM316	human	Lac.1	lacC	tagatose-6-phosphate kinase	tagatose-6-phosphate kinase	F:transferase activity; P:lactose metabolic process; P:phosphorylation; F:tagatose-6-phosphate kinase activity; F:nucleotide binding; F:ATP binding; F:kinase activity; P:carbohydrate metabolic process; P:lactose catabolic process via tagatose-6-phosphate; F:phosphotransferase activity, alcohol group as acceptor; F:1-phosphofructokinase activity
gbs1917	152	bovine	NEM316	human	Lac.1	lacB	galactose-6-phosphate isomerase subunit LacB	galactose-6-phosphate isomerase subunit	F:intramolecular oxidoreductase activity, interconverting aldoses and ketoses; P:lactose catabolic process; F:galactose-6-phosphate isomerase activity; P:lactose metabolic process; P:carbohydrate metabolic process; P:lactose catabolic process via tagatose-6-phosphate; F:isomerase activity
gbs1918	153	bovine	NEM316	human	Lac.1	lacA	galactose-6-phosphate isomerase subunit LacA	galactose-6-phosphate isomerase subunit	P:lactose catabolic process; F:galactose-6-phosphate isomerase activity; P:lactose metabolic process; P:carbohydrate metabolic process; P:lactose catabolic process via tagatose-6-phosphate; F:isomerase activity
